# Supplementary material for: Necroptosis induced by MLKL overexpression in liver triggers cellular senescence and leads to chronic inflammation and fibrosis
Source: GeroScience. 2025 Nov 24;48(2):1917–35. doi: 10.1007/s11357-025-01994-y (PMC12972278; doi:10.1007/s11357-025-01994-y)
Supplement: Supplementary file 4 — (XLSX 88.2 KB) [file 11357_2025_1994_MOESM4_ESM.xlsx]

## Sheet: Sheet1
Gene ID	p-value	Corrected p-value	FC ([hMlkl-Kl-Tamoxifen] vs [Control-CornOil])	Log FC ([hMlkl-Kl-Tamoxifen] vs [Control-CornOil])	Regulation ([hMlkl-Kl-Tamoxifen] vs [Control-CornOil])	control218A(normalized)	control218B(normalized)	control219A(normalized)	control219B(normalized)	control219C(normalized)	hMlkl-Kl220(normalized)	hMlkl-Kl221(normalized)	hMlkl-Kl223(normalized)	hMlkl-Kl224(normalized)	hMlkl-Kl225(normalized)	Gene Symbol	Aliases
170829	1.7233e-05	0.000335138	1.55553	0.637403	up	0.199431	-0.871993	-1.31424	-0.0865169	-0.176724	0.190868	-0.0239391	0.0239387	0.578551	0.167557	Tram2	C330003D03Rik
12839	6.97082e-07	1.54024e-05	-1.5571	-0.638864	down	0.552732	0.0454025	0.655337	0.649306	-0.0454025	-1.06534	-0.166649	-0.0678306	0.291748	-0.328874	Col9a1	Col9a-1
100503946	0	0	-1.30713	-0.386397	down	0.183142	0.121397	0.43502	0.128004	0.0262318	-0.289604	-0.413776	-0.0262318	-0.0555649	-0.253014	LOC100503946
53945	0	0	1.32901	0.410356	up	-0.178374	-0.292094	-0.796406	-0.322273	0.185928	0.293033	0.201948	0.0478554	-0.0478554	0.153579	Slc40a1	Dusg|Fpn1|IREG1|MTP|MTP1|Ol5|Pcm|Slc11a3|Slc39a1
67080	3.48071e-05	0.000658961	-1.70807	-0.77237	down	0.430227	0.395066	0.662045	0.0467911	-0.0429659	-0.421779	-1.00246	-0.389817	-0.599597	0.0429659	1700019D03Rik	2410136C24Rik|AA410151|smAKAP
227099	0	0	-1.46563	-0.551522	down	0.272465	0.470495	0.168813	0.106395	0.207625	-0.383548	-0.475729	-0.106395	-0.243032	-0.323115	Pms1
212679	4.13158e-12	1.28738e-10	-1.419	-0.504879	down	0.598073	0.285378	0.53033	0.627611	-0.0271235	-0.0315409	-0.295248	-0.00565386	0.00565386	-0.183339	Mars2	C730026E21Rik|MetRS
55989	0	0	-1.50777	-0.59242	down	0.280118	0.25843	0.505623	0.485193	-0.0123138	0.0123148	-0.258742	-0.545876	-0.11101	-0.541738	Nop58	MSSP|Nol5|SIK|nop5
12570	0.00154711	0.0240288	-1.54303	-0.625768	down	0.304553	0.487815	0.880325	0.223251	0.0757785	-0.373424	-0.468677	-0.075778	-0.124977	-0.114263	Cdk5r2	B230310J22Rik|p39
16147	0	0	-1.79541	-0.844315	down	0.275788	0.00128937	0.149678	0.215446	-0.00128889	-1.4937	-1.07438	-0.384162	0.313372	-0.941782	Ihh	HHG-2
100040766	9.87894e-11	2.86066e-09	1.46306	0.54899	up	-0.234817	-0.264161	-0.0962205	-0.475597	-0.245263	0.0962205	0.16844	0.280352	0.148673	0.735206	Mroh2a	Heatr7b1
72160	5.48371e-06	0.000111504	1.50075	0.585684	up	-0.0412836	-0.235659	-0.0585113	-0.309585	-0.192327	0.59108	0.285022	0.0412841	1.00981	0.163856	Tmem163	2610024A01Rik|SV31
67812	0	0	-1.30034	-0.378891	down	0.0346079	0.1268	0.197717	0.148439	-0.0346088	-0.28616	-0.273228	-0.422354	0.184332	-0.62409	Ubxn4	1300013G12Rik|Ubxd2|mKIAA0242
108900	1.81706e-07	4.20059e-06	-1.44656	-0.532625	down	0.0193939	0.214239	0.248984	-0.0193939	1.05997	-0.0227146	-0.198553	0.162744	-0.780425	-0.300981	Fam72a	2700049P18Rik|P17
74137	0	0	-1.60419	-0.681843	down	0.329468	0.397346	0.50142	0.317657	-0.00543404	-0.666305	-0.427066	-0.409037	0.00543308	-0.371782	Nuak2	1200013B22Rik|Omphk2|Snark|mKIAA0537
100534331	0	0	-1.935	-0.952337	down	0.0504827	0.227508	0.962742	0.308109	0.00461483	-0.735043	-0.849383	-0.849601	-0.00461388	-0.769587	LOC100534331
55990	0	0	1.93956	0.955726	up	-0.239241	-0.252971	-0.48597	-0.466653	1.9449	2.51515	1.45635	0.0630078	-0.0630074	1.3072	Fmo2	2310008D08Rik|2310042I22Rik|AW107733
68481	0.00168756	0.0261613	1.43285	0.51889	up	-0.495702	-0.870519	-0.793017	-0.812789	1.30455	0.164083	0.669358	0.0733414	-0.0733404	0.0935268	Mpzl1	1110007A10Rik|PZR
93842	2.23848e-08	5.57168e-07	1.40342	0.488949	up	-0.135415	-0.394417	-0.0723457	-0.0017724	0.0017724	0.101165	0.586925	0.371148	-0.052742	0.836071	Igsf9	644ETD8|Dasm1|Kiaa1355-hp|NRT1|Ncaml|mKIAA1355
11910	1.94795e-09	5.20077e-08	-1.60083	-0.678821	down	0.029985	0.139382	0.048809	-0.00224113	0.736115	-0.248418	-0.72817	0.00224113	-0.933609	-0.534096	Atf3	LRG-21
227522	1.27936e-08	3.24253e-07	-1.44884	-0.534895	down	0.210858	0.142612	0.148545	0.0126219	-0.0126219	0.0527487	-0.607003	-0.589971	-0.572528	-0.455707	Rpp38	C330006A15Rik
14007	0	0	-1.38912	-0.474167	down	-0.0319548	0.261539	0.237513	0.237267	0.0358582	-0.269729	-0.414407	-0.458284	0.0319557	-0.520149	Celf2	B230218O03|B230345P09Rik|C88023|CELF-2|CUG-BP2|Cugbp2|D230046B21Rik|Etr-3|Napor|Napor-2|mETR-3
65969	3.12384e-07	7.0968e-06	1.43419	0.520239	up	-0.264937	-0.0840893	0.0229564	-0.266386	-0.230258	0.520989	0.380008	0.445135	-0.0229568	0.455306	Cubn	AA408369|AL022750|D2Wsu88e
625342	5.06037e-08	1.22182e-06	1.67273	0.742203	up	-0.825929	-0.484648	-1.05056	-0.21578	-0.000682354	0.219646	0.502167	0.271595	0.000681877	0.139326	Gm13315
77701	0.000572949	0.00949469	1.80939	0.855503	up	-0.181032	-1.34172	-0.0747452	-1.71975	0.818882	0.756543	0.131468	-0.0441446	0.0441442	0.891139	Lcn12	9230102M18Rik
72500	1.51854e-06	3.24345e-05	1.36755	0.45159	up	-0.028955	-0.214229	-0.165516	-0.493483	-0.388699	0.028955	0.383914	0.224765	0.0685763	0.260858	Ier5l	2610524G09Rik
665700	9.99396e-11	2.89061e-09	1.37279	0.457108	up	0.0865922	-0.422023	-0.196623	-0.312781	-0.200545	-0.0429478	0.0429482	0.33324	0.566826	0.340093	Hmcn2	D030068H01
74410	8.78851e-10	2.38982e-08	-1.32865	-0.409962	down	0.459627	0.401726	-0.0077405	0.0765061	0.420736	-0.0922527	-0.348253	-0.0643034	0.00774097	-0.201887	Ttll11	4932702F08Rik|4933424A20Rik|AU043211|D2Ertd624e
258617	0	0	-1.43676	-0.522818	down	0.15215	0.235533	0.64329	0.321133	0.0298109	-0.19742	-0.364327	-0.196715	-0.0298109	-0.4439	Olfr356	MOR134-1
241447	1.55431e-15	5.66214e-14	1.70658	0.771107	up	-0.362572	0.000297546	-0.854187	-0.431026	0.686521	1.12697	1.22605	-0.00029707	-0.0398803	0.581723	Cers6	4732462C07Rik|AW544719|Lass6|T1L
77269	0.00184347	0.0283847	-2.06793	-1.04819	down	0.503505	0.75785	0.0248294	1.11318	-0.0248294	-0.293459	-1.37664	-1.2076	-0.0668871	0.0781758	9430019J16Rik
672763	2.049e-05	0.00039632	1.85124	0.888493	up	-0.239271	0.00213575	-0.437838	-1.09991	-0.0424652	-0.00213623	0.98012	0.655046	0.757083	0.234999	Gm13710
258631	0.00223376	0.0338518	2.90652	1.53929	up	-1.63039	-1.79109	-0.0216063	-1.09872	-0.966083	0.655104	0.296816	0.313848	0.0216064	0.901209	Olfr1151	MOR177-9
17242	5.56913e-08	1.33949e-06	-1.31077	-0.390414	down	0.173477	0.0306044	0.292779	0.217669	0.109357	-0.651272	-0.319919	-0.0638576	-0.0625281	-0.0306044	Mdk	MK|Mek
19099	1.83875e-12	5.81651e-11	1.55249	0.634582	up	-0.429238	-0.707031	-0.202657	-0.927431	-0.00436354	0.00436401	0.25061	0.00851536	0.256659	0.382041	Mapk8ip1	IB1|JIP-1|Jip1|Prkm8ip|Skip|mjip-2a
16909	0	0	1.39276	0.477948	up	-0.267319	-0.271526	-0.0588412	-0.321318	0.417699	0.281529	0.899578	0.0153003	-0.0153003	0.707326	Lmo2	Rbtn-2|Rbtn2|Rhom-2|Ttg2
75275	9.13194e-10	2.47513e-08	-1.36498	-0.448883	down	0.333017	0.0906601	0.543866	0.271962	-0.0399432	-0.268798	-0.514577	0.0399432	-0.197556	-0.103863	Tmco5b	4930563P21Rik
317750	6.76322e-10	1.85728e-08	-1.36826	-0.452338	down	0.205471	0.17607	0.100187	-0.0258169	0.0258169	-0.595606	-0.363116	-0.212787	0.161153	-0.769606	Slc24a5	F630045L20Rik|JSX|NCKX5|NCX5|Oca6
654409	6.95843e-12	2.13888e-10	1.45165	0.537697	up	-0.481356	-0.226	-0.17574	-0.403815	-0.101245	0.101246	0.148283	0.463232	0.252715	0.334851	4932416H05Rik
241638	0	0	1.3668	0.450807	up	-0.141214	-0.0926333	-0.208308	-0.2496	-0.0660286	0.421475	0.0660286	0.389757	0.248683	0.370307	Lzts3	Prosapip1
228607	0	0	1.33574	0.417642	up	-0.0854836	-0.315411	-0.650196	-0.303726	0.0187855	0.393023	0.0325317	0.183256	0.162156	-0.0187855	Mavs	D430028G21Rik|IPS-1|Visa|cardif
74182	0	0	1.56308	0.644388	up	-0.363399	-0.293443	-0.156852	-0.362847	0.384695	0.238463	0.851167	0.0652542	-0.0652533	1.34046	Gpcpd1	2310004G06Rik|2310032D16Rik|AU015213|Gde5|Prei4|mKIAA1434
329540	9.88098e-14	3.32784e-12	1.42482	0.510776	up	-0.506228	-0.277199	-0.210299	-0.457958	-0.0250754	0.191437	0.0250754	0.0613866	0.297988	0.501234	Nol4l	4931410H15|8430427H17Rik|AI429157|Gm1636
66557	7.96769e-06	0.000160187	3.42705	1.77697	up	-1.76167	-1.3374	-0.0829704	-1.81496	-2.09736	0.271569	0.83804	0.287385	0.0829706	0.310496	Bpifb2	2310034L21Rik|2310069A01Rik|AV089125|Bpil1|LPLUNC2|RYSR
74562	0.0015388	0.0239443	1.31178	0.39153	up	-0.448738	-0.787767	0.116641	-0.229113	-0.228514	0.0149074	-0.0149074	0.105776	0.0303378	0.244043	Fer1l4	9130402C12Rik
269389	0.00233509	0.035366	1.71524	0.778406	up	0.615108	-0.545584	-1.61647	-0.816691	-0.251096	0.200166	0.460788	0.61634	-0.0312333	0.0312328	Tox2	AI851523|AV026525|BI987407|Gcx1|RxHMG1
277343	3.22794e-09	8.5091e-08	-1.71414	-0.777487	down	0.132884	0.419393	0.828391	0.523002	0.241076	-0.501258	-0.648285	-0.310934	-0.149329	-0.132884	Wfdc8	Gm706
18830	0	0	-2.41882	-1.27431	down	1.16216	0.807521	0.0404797	0.818676	-0.0404797	-0.347498	-1.67114	0.586767	-1.32766	-0.823639	Pltp	Bpife|OD107
72043	0	0	2.45818	1.29759	up	-0.261214	-1.03524	-1.65609	-1.04613	0.182375	0.0422297	1.19931	0.439299	-0.0422306	1.03306	Sulf2	2010004N24Rik|AU020235|MSulf-2|mKIAA1247
68949	0	0	-1.36781	-0.451864	down	0.0861282	0.412118	0.226954	0.298022	0.0426321	-0.238828	-0.16995	-0.111712	-0.0426311	-0.630343	Zfas1	1500012F01Rik|Zfos1
102634096	0.000289266	0.00499569	1.61657	0.692935	up	-0.743521	-0.621072	0.0408373	-0.524687	-0.138372	0.0140009	0.386249	0.456153	0.635459	-0.0140009	Gm11476
626802	0	0	1.36791	0.451979	up	-0.58598	-0.348364	-0.231303	-0.477925	0.0875702	0.27912	0.273397	0.151372	-0.042429	0.042429	Gm14322
12841	8.78675e-11	2.55624e-09	1.63818	0.712096	up	-1.08371	-0.279842	-0.230848	-0.0814981	-0.511333	0.0814981	0.176222	0.284432	0.283458	0.547644	Col9a3	AV006866
140489	0.00168873	0.0261633	-1.39479	-0.480048	down	0.399556	0.653902	-0.0963974	0.0414143	-0.0185952	-0.707263	-0.624979	0.0185952	-0.183615	0.0769024	Bhlhe23	A930001L02Rik|BETA4|Beta3b|Bhlhb4
73368	0	0	1.46769	0.553547	up	-0.156462	-0.373939	-0.227807	-0.404288	0.529754	0.95007	0.447612	0.0506887	-0.0506887	0.737312	Col20a1	1700051I12Rik
20459	9.75801e-06	0.000194615	1.47836	0.563998	up	-0.322092	-0.085918	0.0543466	-0.188643	-0.116389	-0.0543461	0.870473	0.537872	0.287922	0.519376	Ptk6	BRK|Sik|Tksk|tks
329628	0	0	-1.30586	-0.385005	down	0.313079	0.143686	0.516319	0.151267	-0.0184851	-0.253047	-0.275183	0.0108547	-0.0108547	-0.29093	Fat4	6030410K14Rik|9430004M15
67746	0.00115779	0.018347	-1.45909	-0.545068	down	0.195549	0.723306	0.569362	0.017643	0.288198	-0.017643	-0.406875	-0.168753	-0.178834	-0.159175	4930577N17Rik
17112	0	0	1.37132	0.455567	up	-0.160822	-0.311608	-0.676898	-0.309737	0.389785	0.152799	0.0498323	0.674172	-0.0498333	0.381583	Tm4sf1	L6|M3s1
76927	1.66146e-10	4.72893e-09	-1.57025	-0.650997	down	0.0242939	0.262027	0.240239	0.133445	0.262798	-0.542107	-0.522154	-0.572982	-0.0242934	-0.670644	Tsacc	1700021C14Rik|SIP
68957	5.86993e-05	0.00108659	1.90007	0.926051	up	-0.975807	-0.187125	-1.13455	-0.0541861	-0.0526137	0.0526133	0.415349	0.361992	0.90971	0.48631	Paqr6	1500001B10Rik
214547	1.5099e-14	5.29951e-13	1.32656	0.407688	up	-0.0304289	-0.0826316	-0.0997057	-0.288425	-0.222073	0.289683	0.435759	0.140375	0.0304289	0.41893	She	9430022A14
26568	0	0	1.68751	0.754898	up	-0.380388	-0.119056	-0.375639	-0.443044	-0.399954	0.172806	0.119056	0.496264	0.414382	0.853905	Slc27a3	Acsvl3|FATP-3|FATP3|Vlcs-3
100042514	0.00013777	0.00246448	3.35121	1.74468	up	-1.24269	-1.20249	-0.935513	-0.0950873	-1.24269	0.243698	1.66302	0.0950874	0.802845	1.2003	Sprr2a3
20753	0.0025645	0.0386765	2.04558	1.03251	up	-0.142749	-0.303441	-0.229107	-0.611074	-0.671083	0.142749	0.299034	1.10962	1.02382	0.629861	Sprr1a	AI528815|SPR1a|mSPRR1A
140917	0	0	-1.30275	-0.381557	down	-0.0241585	0.0251989	0.581104	0.0241585	0.113654	-0.342857	-0.154797	-0.53609	0.431744	-0.585827	Dclre1b	AI452214|Apollo|SNMIB|mSNM1B
100038453	0.000424353	0.007214	1.32543	0.406464	up	-0.117422	-0.44129	0.320112	-0.18692	-0.405545	0.657718	-0.0301714	0.0301719	0.057189	0.486348	Gm12522
118449	3.55271e-15	1.27928e-13	-1.43066	-0.516676	down	0.308105	0.0871306	0.687149	0.35331	0.0156622	-0.230672	-0.359849	-0.264814	-0.0156622	-0.261029	Synpo2	1110069I04Rik|2310068J10Rik|9530006G20Rik|AI848603|Myo
69895	0	0	-1.3396	-0.421798	down	0.127366	0.218939	0.0759525	0.306107	0.00709534	-0.194279	-0.162326	-0.193599	-0.00709534	-0.816232	Snhg8	1110065M07Rik|2010109N14Rik
23844	0	0	-1.38793	-0.472931	down	0.190473	0.0541334	0.563619	0.335958	-0.0516605	-0.561203	-0.230158	-0.128839	0.0516605	-0.403594	Clca1	Clca2|Clca3|gob-5|gob5
16007	0	0	-1.43145	-0.51748	down	0.202649	0.367745	0.0296431	0.606395	-0.029644	-0.257436	0.0779772	-0.275912	-0.733078	-0.222164	Cyr61	AI325051|CCN1|Igfbp10
75540	0	0	-1.30811	-0.387481	down	0.203315	0.180674	0.0391302	0.151443	0.141591	-0.0753469	-0.173114	-0.0391302	-0.532831	-0.400831	Fpgt	1700016E03Rik
140577	0.00127746	0.0201031	1.34841	0.431254	up	-0.810008	-0.337797	0.135815	-0.0237603	-0.126838	-0.0175505	0.290738	0.0175509	0.262443	0.4405	Ankrd6
75691	8.88178e-16	3.28337e-14	1.95082	0.964082	up	-0.693249	-0.339368	-0.557816	-0.0758448	-0.434195	0.414944	1.1956	0.224945	0.0758448	0.808605	Anks6	2210417J20Rik|Ankrd14|Gm635|SamCystin|Samd6|b2b1801.1Clo
12819	0	0	1.75854	0.814381	up	-0.230495	-0.234768	0.00655794	-0.309257	-0.105664	1.45028	0.684884	0.51096	0.558717	-0.00655794	Col15a1
100039150	0	0	7.59947	2.9259	up	0	0	0	0	7.43057	10.1748	6.71709	0	0	5.16814	Mup15	Gm2068|Mup13
192120	1.50286e-10	4.29217e-09	2.87991	1.52602	up	-1.86342	-1.1222	-1.94269	-0.5787	0.0416007	-0.0265112	0.463198	0.0265117	0.79567	0.905839	Bspry
50780	0	0	1.47812	0.563759	up	-0.487035	-0.517118	-0.152884	-0.336786	0.662542	0.974064	0.535278	-0.0105629	0.478168	0.0105638	Rgs3	4930506N09Rik|C2PA-RGS3|C2pa|PDZ-RGS3|RGS3S
101739	0	0	-1.37235	-0.456651	down	0.0639734	0.0035305	0.406519	-0.0035305	0.0729761	-0.330723	-0.122118	-0.651506	0.288269	-0.923708	Psip1	AA408851|AU015605|Dfs70|Ledgfa|Ledgfb|Psip2
16476	0	0	-1.5076	-0.592258	down	0.342303	0.482043	0.108357	0.456803	0.00435066	-0.152663	-0.339834	-0.0401831	-0.00435066	-1.0304	Jun	AP-1|Junc|c-jun
230579	8.00416e-09	2.05786e-07	1.54192	0.62473	up	-0.338737	-0.547405	-0.546707	-0.0828443	-0.048389	0.204411	0.72509	0.289391	0.048389	0.29229	Fam151a	2010309H15Rik
329910	0	0	1.5963	0.67473	up	-0.241961	-0.286546	-0.262322	-0.0899153	-0.200881	0.531663	0.841223	0.453156	0.0899153	0.376067	Acot11	1110020M10Rik|2010309H15Rik|AW060409|BFIT|BFIT1|Thea|Them1|mKIAA0707
52430	0	0	-1.31266	-0.392488	down	0.11162	0.0495319	0.870534	0.11607	-0.0495319	-0.455818	-0.336098	-0.260775	0.48124	-0.292768	Echdc2	1300017C12Rik|2610009M20Rik|D4Ertd765e
56222	3.03839e-07	6.91525e-06	1.93423	0.951757	up	-1.04575	-0.916936	0.0198946	-0.362072	-0.159047	0.0995698	0.991642	-0.0198946	0.436325	0.787232	Cited4	MRG-2|Mrg2
56198	4.40462e-08	1.07073e-06	1.33424	0.416019	up	-0.598275	-0.398377	-0.177202	-0.190513	0.0345249	0.13745	0.349591	-0.0345249	0.125689	0.17205	Heyl	Hey3|Hrt3|bHLHb33|hesr3
75563	1.34624e-05	0.000264693	1.71696	0.779856	up	-0.650298	-0.48841	-1.5437	-0.0328078	0.0362654	-0.0206733	0.169373	0.999393	0.0515614	0.0206728	Dnali1	1700023A09Rik|AW049135
68310	9.96536e-13	3.18866e-11	1.32112	0.40176	up	-0.624284	-0.398854	0.0400257	-0.287917	-0.266693	0.124222	0.14081	0.0150347	-0.0150347	0.206048	Zmym1	5830412B09Rik|AW209050
100504491	1.49728e-06	3.20077e-05	1.4495	0.535552	up	0.037693	-0.747367	-0.263951	-0.163974	0.178954	0.606619	-0.0376925	0.377364	-0.0396595	0.812486	Dcdc2b	Gm12964|Gm1366
623230	0	0	2.6925	1.42895	up	-0.371553	0.00662088	-0.0159068	-0.130393	-0.94331	-0.00662088	2.64609	0.485874	0.212777	2.35208	Tmem200b	EG623230
399101	0	0	-1.57318	-0.653687	down	0.0503874	0.201071	0.214014	-0.0237875	0.0594435	-0.831563	-0.957171	-0.262798	0.0237885	-0.739563	Snhg3	Rnu17d|U17HG
230806	0	0	1.43045	0.516464	up	-0.777206	-0.29759	-0.0693722	-0.404713	-0.122156	0.0693722	0.0782843	0.292065	0.133365	0.338199	Crybg2	Aim1l
70012	0	0	-1.38116	-0.465883	down	0.344725	-0.0192385	0.422116	0.0192385	0.0627451	-0.303753	-1.01351	-0.0583057	0.346307	-0.470565	Cep85	2410030J07Rik|AI173272|AI173504|Ccdc21
74777	1.47332e-09	3.95045e-08	1.3219	0.402615	up	0.0667782	-0.0500712	-0.37873	-0.35388	-0.00401354	0.00401354	0.790116	0.109313	-0.0445213	0.434239	Selenon	1110019I12Rik|AI414492|SelN|Sepn1
242700	2.04258e-06	4.31116e-05	1.36833	0.452416	up	-0.00617504	-0.154522	-0.0524049	-0.0339942	-0.295944	0.00617456	0.360133	0.363466	0.434896	0.554371	Ifnlr1	CRF2-12|Il28ra
15903	0	0	1.59808	0.676342	up	-0.317451	-0.250775	-0.777749	-0.250354	-0.211492	0.496981	0.218748	0.211493	0.378139	0.26853	Id3	Hlh462|Idb3|bHLHb25
230848	0	0	-1.36585	-0.449799	down	0.0159292	-0.0159292	0.436878	0.0623932	0.147704	-0.294127	-0.150776	-1.15691	0.303514	-0.303722	Zbtb40	BC059177|C230087D24|Gm571|mKIAA0478
83770	3.80402e-08	9.30162e-07	2.09725	1.0685	up	-0.995529	0.0206566	-0.712365	-1.40245	-0.210924	0.310727	0.273189	0.760754	0.717871	-0.0206561	Tas1r2	Gpr71|T1r2|TR2
13836	0	0	-2.20411	-1.1402	down	0.818981	0.714091	1.34626	0.816806	-0.0161858	-0.6384	-0.648295	-0.341165	-0.409367	0.0161858	Epha2	AW545284|Eck|Myk2|Sek-2|Sek2
384071	0	0	1.33204	0.413636	up	-0.452285	-0.17313	-0.132108	-0.134469	0.383969	0.599253	0.414689	0.0433846	-0.0433846	0.546217	Slc25a34	Gm1369
69994	0	0	-2.00273	-1.00197	down	-0.0138035	0.00480557	0.153407	0.0224457	-0.0231056	0.0319023	0.0466757	-2.45566	-0.00480557	-2.48422	Rsc1a1	1700027M01Rik|Rs1
21936	0.000553874	0.00919077	1.46125	0.547207	up	-0.686343	-0.431998	-0.0275149	0.126068	-0.606995	-0.0347176	0.614084	0.0461535	0.0275154	0.456217	Tnfrsf18	AITR|Gitr
100415901	9.94201e-05	0.00180037	1.57111	0.651788	up	-0.0542908	-0.558937	-0.0382018	-0.628411	-0.264449	0.0612817	0.108633	0.0382023	0.700157	0.806376	Gm13648
66993	1.87184e-13	6.22865e-12	1.49239	0.577623	up	-0.57508	-0.355952	-0.112287	-0.593521	-0.230836	0.112287	0.246088	0.248188	0.239382	0.174495	Smarcd3	1500001J14Rik|2210409C08Rik|BAF60C
71161	6.44643e-06	0.000130021	1.40309	0.488605	up	-0.352664	-0.635839	0.304638	-0.405952	-0.2198	0.437306	0.0133519	-0.0133519	0.661395	0.034709	Prkag2os1	4933426D04Rik
71729	0	0	1.71626	0.779272	up	-0.170272	-0.268033	-0.219055	-0.228162	-0.0175838	0.576976	0.762179	0.598784	0.0175843	1.03773	Rgs12	1200016K18Rik|4632412M04Rik|AI481290|E130309H11
18196	0.00121132	0.0191345	-1.34093	-0.42323	down	0.47121	0.436304	-0.050117	0.178118	-0.0364881	-0.162076	0.18294	-0.876129	-0.298348	0.0364885	Nsg1	Neep21|m234|p21
17089	0	0	-1.31444	-0.394452	down	0.128814	0.188981	0.247722	0.234193	-0.00623798	-0.171139	-0.0669956	-0.474573	0.00623703	-0.472318	Lyar	MLZ-264
231238	0	0	-1.41156	-0.497286	down	0.102008	0.147695	0.342445	0.000734329	-0.000735283	-0.606753	-0.355928	-0.144971	0.0452261	-0.831856	Sel1l3	2310045A20Rik|AI429585|mKIAA0746
18935	0.00081015	0.0131636	1.41365	0.49942	up	0.326859	-0.67725	-0.0668416	-0.417842	-0.578781	-0.0217237	0.287313	0.167741	0.628189	0.0217242	Phox2b	Dilp1|NBPhox|Pmx2b|Px2b
100313943	0.000181536	0.00320607	1.71724	0.78009	up	0	0	0	0	0	0	1.64267	1.62728	0.630496	0	Snora26	MBI-6
12617	0	0	-1.31363	-0.393564	down	-0.0453529	0.00502205	1.4451	0.0591087	0.105067	-0.133962	-0.217395	-0.798835	0.756337	-0.00502205	Cenpc1	CENP-C|Cenpc
20310	0.000497775	0.0083542	1.31864	0.399055	up	-0.169479	-0.091115	-0.556036	0.102329	-0.505168	0.0382123	0.486976	0.156967	-0.0382123	0.131863	Cxcl2	CINC-2a|GROb|Gro2|MIP-2|MIP-2a|Mgsa-b|Mip2|Scyb|Scyb2
97243	0	0	-1.516	-0.600271	down	0.185571	0.199521	0.758409	0.425466	-0.0316782	-0.673803	-0.59733	0.0316782	-0.0648584	-0.159752	Naa11	Ard1b|Ard2|C80008
231510	0	0	2.39758	1.26158	up	-0.835627	-0.648998	-1.16539	-0.567433	0.0359201	0.950886	1.35952	-0.0359192	0.0384378	0.813443	Gpat3	1-AGPAT|1-AGPAT 9|4933407I02Rik|4933408F15|A230097K15Rik|Agpat9|GPAT-3|mGPAT3
15891	4.12738e-05	0.000774349	-1.33546	-0.417341	down	0.0887928	0.0400004	0.54973	0.268102	-0.04	-0.137042	-0.302685	-0.52652	0.253634	-0.467463	Ibsp	BSP|BSP II|BSPII|Bsp2
100042165	0	0	-1.43041	-0.516424	down	0.0437002	0.173775	0.954625	0.0748606	-0.0437002	-0.235323	-0.378886	-0.671533	0.39902	-0.492139	BC005561
116810	0.000648578	0.0106702	1.64222	0.715652	up	-0.0859466	-0.843115	-0.0525742	-0.565786	-0.0181122	0.0181122	0.437432	0.513358	0.332147	0.711675	Foxn4
231717	0	0	1.32458	0.405536	up	-0.234868	-0.488669	-0.325439	-0.470324	0.735286	0.0308666	0.398272	-0.0308666	0.321497	0.523898	Fam109a	A230106M15Rik|AU017694|IPIP27A|Ses1
30841	0	0	1.36904	0.453161	up	-0.28584	-0.213472	-0.0243959	-0.259891	0.0243969	0.67374	0.710875	0.0471067	-0.0267601	0.101639	Kdm2b	Cxxc2|Fbl10|Fbxl10|Jhdm1b|PCCX2
319804	0	0	1.51236	0.596801	up	-0.463959	-0.45532	-0.250757	-0.475329	0.695411	0.00650597	0.430778	0.809453	-0.00650501	0.79382	Glt1d1	5730455A04Rik
18682	5.77242e-10	1.59395e-08	-1.40058	-0.486022	down	-0.0402484	0.104439	1.15835	0.420627	-0.00169134	0.00169182	-0.0692511	-0.945539	0.600166	-0.3757	Phkg1	Phkg
75369	0	0	-1.50997	-0.594524	down	0.404918	0.143723	0.742279	0.199376	-0.0120392	-0.121462	-0.888009	-0.168073	0.0120392	-0.328856	4930563F08Rik
75104	0	0	5.47934	2.454	up	-0.79632	-0.823429	-0.853245	-0.32075	-0.496273	1.19017	3.36008	1.14997	0.320749	2.95903	Mmd2	4930518M15Rik|C88001
67235	0	0	1.38102	0.465735	up	-0.350826	-0.357008	-0.566468	-0.214609	0.0518827	0.224341	0.444859	0.222445	-0.0207548	0.0207548	Zkscan14	2310046C23Rik|2810437E14Rik|Zfp99|Znf394
72611	0	0	1.31576	0.395897	up	-0.116797	0.0106649	-0.577079	-0.294451	-0.126801	0.438039	-0.010664	0.123707	0.261848	0.0620937	Zfp655	2700038I16Rik|9030409O18Rik|mKIAA4222
622127	0	0	-2.35067	-1.23307	down	0.117687	0.110329	0.381762	0.0425482	0.319621	-1.78058	-1.32289	-0.0425482	-1.10515	-0.942248	Cyp3a57	EG622127
56388	0	0	-1.70566	-0.77033	down	0.0308514	0.02034	0.195724	-0.0203409	0.149561	-1.187	-1.01138	0.0987711	-0.382744	-0.99317	Cyp3a25	AI327008
14738	7.54952e-15	2.6875e-13	1.33758	0.419629	up	0.0200262	-0.0461416	0.533781	-0.0332618	-0.406811	-0.0310745	0.272641	0.699547	-0.0200262	1.24465	Gpr12	Gpcr01|Gpcr12|Gpcr20|Gpcr21
667410	9.3806e-07	2.04556e-05	1.30222	0.38097	up	-0.457607	-0.0713048	-0.37018	-0.0028944	-0.0828032	0.183969	0.304354	0.241863	0.0028944	0.18698	Gm8615	EG667410
320038	0	0	-1.36915	-0.45328	down	0.0790453	0.07967	0.566046	0.159601	-0.00858211	-0.292757	-0.388742	-0.294755	0.00858116	-0.422949	Dlx6os1	A230055N17Rik|Dlx6as1|Evf-1|Evf-2|Evf1|Evf1/2|Evf2|Shhrs|mEvf-1
68240	0	0	-1.33314	-0.414829	down	0.522038	0.584147	0.00508118	0.293113	0.14587	-0.300989	-0.0556974	-0.0888519	-0.0732775	-0.00508022	Rpa3	14kDa|C330026P08Rik
12389	2.2411e-12	7.07134e-11	1.42244	0.508364	up	-0.178926	0.0162106	-0.23251	-0.125299	-0.334636	-0.0162101	0.260838	0.635192	0.105761	0.70108	Cav1	Cav|Cav-1
27205	0	0	1.46652	0.552397	up	0.0223722	-0.3948	-0.483723	-0.168672	-0.0328317	0.403189	0.504543	0.253789	-0.0223727	0.565186	Podxl	AW121214|Ly102|PC|PCLP-1|Pclp1
231997	0	0	-1.42814	-0.514142	down	0.221148	0.0423183	0.507	-0.000497818	0.000496864	-0.511294	-0.407413	0.0662031	-0.378042	-0.569697	Fkbp14	BC029109|FKBP-14|FKBP22
14602	0.00118728	0.0187905	1.39718	0.482514	up	-0.236894	-0.31201	0.00689697	-1.02715	-0.435079	0.0881324	0.274649	-0.00689697	0.0260348	0.0264182	Ghrhr	Ghrfr|lit|little
70945	4.92697e-05	0.000918844	1.41686	0.502695	up	-0.144396	-0.0917559	-0.206426	-0.584264	0.00559425	0.202981	0.575289	-0.00559425	0.639198	0.0803523	Mmrn1	4921530G03Rik|Emilin4|Mmrn
243469	0	0	1.50967	0.594232	up	-0.14532	-0.255334	0.00110054	-0.00110054	-0.0837631	0.729726	0.350519	0.857741	-0.0502729	0.599031	Igk	kappa
13666	0	0	-1.54041	-0.62331	down	0.845049	0.580993	-0.0798426	-0.0244493	1.34633	0.0244503	-0.130487	0.236977	-0.132235	-0.447179	Eif2ak3	Pek|Perk
12525	8.1124e-13	2.60577e-11	-1.4821	-0.567638	down	0.0387182	0.447945	0.5909	0.0839062	0.151547	-0.57391	-0.0659714	-0.326685	-0.0387177	-0.51989	Cd8a	BB154331|Ly-2|Ly-35|Ly-B|Lyt-2
78108	7.92474e-07	1.74484e-05	1.33555	0.417429	up	-0.106425	-0.221893	-0.437619	-0.383406	0.0241489	0.0964885	0.186591	0.34529	-0.0241489	0.357733	Particl	4930414L22Rik|AI449819
100463512	0	0	-1.31842	-0.398807	down	-0.0363922	0.135906	0.440926	0.10218	0.0363922	-0.228704	-0.218578	-0.68008	0.493124	-0.680782	Gm20594	Mtrnr2l
15277	0	0	-1.52638	-0.61011	down	0.425883	0.219787	0.799257	0.664412	-0.0542765	-0.431271	-0.397792	-0.0424099	0.0424089	-0.166425	Hk2	AI642394|HKII
75659	3.42638e-10	9.63154e-09	2.09503	1.06697	up	-0.946063	-0.770681	-0.529525	0.192256	-1.41207	0.747534	0.700891	-0.0464125	0.420338	0.0464125	Wdr54	1700030E05Rik
243547	0	0	1.93969	0.955825	up	-0.592724	0.00557566	-0.142483	-0.523672	-0.18591	1.07271	1.20173	0.173102	-0.00557518	0.897948	Grip2
319618	2.06946e-13	6.87709e-12	1.37662	0.461134	up	-0.226115	-0.357851	-0.41092	-0.252599	-0.0822396	0.215402	0.189845	0.0822396	0.16796	0.320498	Dcp1b	B930050E02Rik
243653	0	0	-1.41403	-0.499815	down	0.199378	0.111878	0.594609	0.259986	-0.0415096	-0.500212	-0.465634	-0.0163574	0.0163584	-0.40889	Clec1a	5930406N14Rik
320135	0.00317939	0.0475766	-1.4236	-0.509541	down	0.159479	0.556761	-0.0336123	0.0644374	0.223122	0.0336127	-0.159432	-0.652286	-0.509666	-0.289748	BC049715
17313	0	0	2.19024	1.13109	up	-0.429448	-0.590139	-1.71018	-0.663307	0.639254	-0.0350151	1.18791	0.0350146	0.234625	1.47908	Mgp	Mglap
100303645	8.89063e-10	2.41497e-08	1.60588	0.683366	up	-0.106499	0.0153966	-1.02575	-0.0153966	-0.105153	0.0279331	0.912916	0.482901	0.787899	-0.0322204	D7Ertd143e
636697	0.00104606	0.0167249	2.46711	1.30282	up	-0.229408	-0.653134	-0.69333	-0.69333	-0.69333	1.32357	0.501882	0.229408	0.352203	1.14451	Vmn1r60	EG636697|Gm7184
22776	0.000106263	0.00192149	1.3985	0.483879	up	-0.659327	-0.250998	-0.124197	-0.591052	-0.0109572	0.177882	0.0454907	0.0286598	0.519874	0.0109577	Zim1
100043194	0	0	631.888	9.30352	up	-1.74269	-1.74269	-1.74269	-1.59509	-1.74269	12.1865	11.8431	1.59509	1.76228	10.5648	Sult2a2	C730007P19Rik|ST|ST2A2|Sth2|mSTa2
20859	0	0	211.852	7.72691	up	-3.18486	-0.97474	-1.87769	-0.229906	-2.09727	11.0093	10.4102	0.326397	0.229906	8.29422	Sult2a1	ST2A1|Std|Sth1|mSTa1
629219	7.74039e-06	0.000155743	2.99286	1.58153	up	-0.0428646	-0.00266858	0.26431	-0.0428646	-0.0428646	3.66591	2.86284	-0.0428646	0.00266858	1.55212	Sult2a6	EG629219|Gm6957
545925	9.15104e-08	2.1574e-06	2.75012	1.45949	up	0.0551336	-0.797436	-2.2309	-0.142544	-0.58541	1.17927	1.36763	0.462668	-0.0551336	0.641877	Psg27	EG545925|cea15
667135	0.000265828	0.00460273	-2.32678	-1.21834	down	0.817073	1.07142	0.77897	0.541393	-0.00404263	-0.874709	0.00404239	-0.701391	-0.271167	-1.04364	Vmn1r104	EG667135|Gm8477
22689	5.59552e-14	1.91028e-12	-1.39669	-0.482015	down	0.537149	0.140051	0.543874	0.159635	-0.0171576	-0.266978	-0.536777	-0.101613	0.0171576	-0.158312	Zfp27	Zfp-27|mkr-4|mszf76
26465	0	0	-1.37461	-0.459022	down	0.395385	0.340076	0.867098	0.188426	-0.00161171	-0.108718	-0.161546	-0.125225	-0.111861	0.00161171	Zfp146	OZF|Znf146
53896	0.00146757	0.0229073	-1.37403	-0.458416	down	0.0276346	0.130063	0.290484	-0.0419421	0.0446806	0.358665	-0.315997	-0.0276346	-0.710983	-1.14521	Slc7a10	AL024237|Asc-1|D7Bwg0847e
23993	2.61106e-06	5.45571e-05	-1.38908	-0.47413	down	0.166157	0.245252	0.648447	-0.0157146	0.0157142	-0.350421	-0.344931	-0.350359	0.0525851	-0.317668	Klk7	Prss6|SCCE
100217433	7.80623e-05	0.00143019	1.83192	0.873355	up	0	0	0	0	0	2.22335	2.14343	0	0	0	Snord88a	MBII-211
233280	4.96481e-07	1.11374e-05	1.37903	0.463659	up	-0.215252	-0.149392	-0.317912	0.011385	-0.31012	0.18825	0.348389	-0.011385	0.0774178	0.734332	Nipa1	1110027G09Rik|A830014A18Rik|FSP3|Spg6
70638	0.00307536	0.0461581	1.30097	0.379591	up	-0.0701332	-0.359107	0.0361538	0.0140829	-0.381976	0.323424	-0.0242786	0.574901	0.277012	-0.0140824	Fam189a1	5730507A09Rik|AW047451
18553	0	0	1.35527	0.438577	up	-0.188989	-0.155519	-0.922756	-0.180655	0.0987053	0.266153	0.413961	0.163557	-0.0574255	0.0574265	Pcsk6	C86343|Pace4|SPC4|b2b2830Clo
244058	4.44089e-16	1.66384e-14	1.93145	0.949681	up	-0.4119	-0.144498	-0.20433	-0.631838	-0.136631	0.136632	1.212	0.487948	0.323811	1.05882	Rgma	BC059072|C230063O06
100040769	0.00102363	0.0163978	1.81596	0.860732	up	0.00882411	-1.15187	-0.486339	-0.111578	-1.20133	0.83489	-0.00882435	0.0399165	0.481501	0.0138805	Gm15506
27276	0	0	-1.30983	-0.389382	down	0.164508	0.133255	0.188831	-0.00232887	0.0597029	-0.496037	-0.435844	-0.0273256	0.00232887	-0.446064	Plekhb1	AI315628|PHR1|Phret1|evt-1
207212	0	0	1.38501	0.469896	up	-0.132796	-0.535976	0.0327101	-0.213072	-0.164572	-0.0327091	0.416267	0.0733175	0.249946	0.628953	Arhgef17	8030463K16|AI428794|AW558066|BC035332|mKIAA0337
18365	7.69394e-06	0.000154933	3.15016	1.65543	up	-0.43833	-0.113595	-0.332043	-0.813545	-0.510985	1.64072	1.3596	0.113595	1.78483	1.16989	Olfr65	5'[b]3|5'beta3|MOR1-1|MOR1-2|ORL670|Olfr64
12426	0.000330726	0.0056842	1.94783	0.961866	up	-0.220473	-1.45155	0.0170581	-1.02222	-0.141125	0.217028	0.998917	0.430987	0.361137	-0.0170581	Cckbr	CCK-BR|CCK2-R|CCK2R|CCKR-2
258593	0.000693508	0.011357	2.74616	1.45742	up	-1.12159	-0.545313	-0.0153002	-1.90744	-0.234884	0.315914	1.41331	0.0153	0.597527	1.12051	Olfr700	MOR283-4
258490	2.86768e-07	6.54458e-06	-1.69836	-0.764144	down	-0.0155344	0.0155344	1.24169	0.218754	0.627402	0.325458	-0.39818	-0.769713	-0.766499	-0.123936	Olfr492	MOR204-18
74293	0	0	-1.40584	-0.491436	down	0.270914	0.200248	0.502417	0.0403366	-0.0403376	-0.502271	-0.611127	0.0530643	-0.10599	-0.317276	1700095J03Rik
56312	0.000851631	0.0137928	1.3322	0.413813	up	-0.495209	-0.310126	-0.273445	-0.391992	0.660955	0.653787	0.414723	-0.0363936	0.190739	0.0363932	Nupr1	2310032H04Rik|Com1|p8
11674	0	0	-1.34588	-0.428549	down	0.352392	0.181338	-0.011982	0.274844	0.0689039	-0.322973	-0.337194	0.0119829	-0.139239	-0.489825	Aldoa	Aldo-1|Aldo1
233902	0	0	1.34767	0.430469	up	-0.353835	-0.637128	0.19672	-0.452836	-0.271897	-0.0122585	0.0783834	0.0122585	0.303378	0.251606	Fbxl19	6030430O11|BC059812|Fbl19
76560	0	0	-1.99951	-0.999646	down	0.85153	0.469027	0.024456	0.377666	-0.024456	-0.991674	-1.66682	0.773363	-0.269391	-1.14549	Prss8	2410039E18Rik|AI313909|C79772|CAP1|fr|mCAP1
77938	0	0	1.51385	0.598219	up	-0.356021	-0.276867	-0.684312	0.0369282	-0.108906	0.709777	0.344477	0.232632	-0.0369272	0.351961	Fam53b	A930008G19Rik|mKIAA0140
71007	0	0	-1.31281	-0.392656	down	0.00547123	0.299179	0.518793	-0.00547028	0.197556	-0.0682726	-0.207385	-0.642459	0.652375	-0.682012	D7Ertd443e	4933400E14Rik|FATS|Gm497
17831	0	0	-1.3367	-0.418677	down	0.302137	0.0562057	0.534516	0.183766	-0.00305557	-0.259825	-0.428328	-0.0110683	0.00305557	-0.323648	Muc2	2010015E03Rik|MCM|wnn
14955	8.7526e-11	2.55225e-09	1.57009	0.650847	up	0.0459652	-0.387473	0.618645	-0.0897093	-0.460761	-0.0459652	0.114365	1.62616	-0.0610242	1.34737	H19	AI747191
319493	0	0	1.43029	0.516306	up	-0.125956	0.0112429	-0.589489	-0.0610294	-0.0873709	0.43423	0.613575	0.338196	-0.0112438	0.354171	A430078G23Rik
75692	0	0	-1.39458	-0.479831	down	0.174461	0.121205	0.0645647	0.22971	0.0115814	-0.128468	-0.466446	-0.512989	-0.0115814	-0.678146	Nr2c2ap	2310073E15Rik
26558	0	0	-1.3155	-0.395617	down	-0.00839233	0.00839138	0.465476	0.22958	0.0238371	-0.385758	-0.162587	-0.550899	0.394627	-0.554573	Homer3	AW146114
23886	0	0	2.10312	1.07253	up	-0.0380259	0.0380249	-0.235062	-0.0686951	-1.15365	0.441518	1.12987	0.236135	-0.0627031	2.16043	Gdf15	MIC-1|NAG-1|SBF
234421	0	0	-4.02754	-2.0099	down	1.39161	0.0214653	0.203327	-0.0214653	0.92684	-4.53235	-2.50159	0.763829	-0.627423	-0.630196	Cib3	C730014M21Rik|Gm1107|KIP3
212168	3.33067e-16	1.26303e-14	-1.32212	-0.402848	down	0.33442	0.146226	0.342815	0.0609856	0.148767	-0.297401	-0.184184	-0.0609865	-0.0748425	-0.363613	Zswim4	D330002I24|E130119J17Rik
212989	0.00251281	0.0379656	2.32142	1.21501	up	-1.91312	0.207317	-0.868233	0.0335934	-2.24881	0.372379	0.206736	0.808731	-0.0684738	-0.0335934	Best2	Vmd2l1
244556	9.34666e-05	0.00170367	1.35835	0.441851	up	-0.0301013	-0.0361867	0.137198	-0.222676	-0.715317	0.220592	0.646091	0.0301013	-0.0308495	0.476235	Zfp791	EG244556
56452	5.39745e-07	1.20646e-05	-1.31511	-0.395182	down	0.190896	0.285493	0.285849	-0.0105705	0.182827	-0.334531	-0.467196	-0.150295	-0.0999632	0.0105705	Orc6	6720420I10Rik|Orc6l
667754	4.11498e-08	1.00227e-06	-1.80818	-0.854538	down	0.538006	0.00230885	-0.00230885	0.155457	0.401802	-0.734289	-1.38106	-0.799242	0.0161571	-0.278996	Ces2d-ps	Gm9756
234678	0	0	1.8268	0.869317	up	-0.832334	-0.890196	-1.23347	-1.07375	0.146755	0.0463076	0.267667	0.00441265	0.149619	-0.0044117	D230025D16Rik	BC006874|Lin10
73608	0.0019951	0.0305312	-1.34082	-0.423114	down	0.0429764	0.0967889	0.464568	0.0223546	-0.0223551	-0.886189	-0.270679	-0.531631	0.388177	-0.210917	Marveld3	1810006A16Rik|AI642133|Marvd3|Mrvldc3
26887	5.30982e-06	0.000108232	1.86408	0.898465	up	-0.0112319	-0.0723882	-0.904945	-0.286912	-0.346921	0.0112314	1.00171	0.367544	0.54962	0.939822	Chst4	GST-3|Gn6st-2|HEC-GlcNAc6ST
234725	0	0	-1.31909	-0.399547	down	0.151764	0.045146	0.86455	0.225567	-0.0451469	-0.127372	-0.321926	-0.223386	0.0894318	-0.172604	Zfp612	B230354B21Rik
791378	0.00107441	0.0171125	1.56368	0.644949	up	-0.179911	-0.207336	-0.590415	-0.795077	-0.0435319	0.424409	0.0435314	0.199177	0.410977	0.33038	Gm10280
13479	5.85773e-09	1.51851e-07	1.83277	0.874027	up	-0.258565	-0.579721	-0.542224	-0.311852	-0.198325	0.238437	0.198325	0.745872	0.425616	0.871197	Dpep1	AI327012|MBD
114673	8.63687e-11	2.52439e-09	1.75661	0.812793	up	-0.641815	-0.333021	-0.666112	-0.441346	0.090241	-0.0467725	0.896542	0.0467725	0.468175	0.707196	4930433N12Rik
17393	0.000762923	0.0124286	2.71754	1.4423	up	-0.616974	-0.237098	-0.970119	-2.12969	-0.0901673	0.624129	0.850804	0.645443	0.090167	0.956903	Mmp7	MAT|MMP-7
75316	0	0	-1.40098	-0.48644	down	-0.0325212	0.0325212	0.538702	0.0856123	0.234753	-0.248228	-0.338596	-0.5053	0.125393	-0.6064	Taf1d	2810003M17Rik|4930553M18Rik|5930426I11Rik|Josd3|TAF(I)41|TAFI41
73732	0.00154148	0.0239562	2.06361	1.04517	up	0.0931702	-0.35123	-0.209783	-0.418093	-2.7136	0.246962	0.00366354	-0.00366354	0.391072	0.988292	Muc16	1110008I14Rik|Ca125|Gm1480|Gm21044
258907	8.71254e-11	2.54353e-09	1.9912	0.993639	up	-1.7122	-0.955352	-0.775836	-0.996811	-0.0214152	0.0493665	0.112201	0.0390353	0.0214157	0.284565	Olfr851	MOR155-1
14739	2.38527e-11	7.13013e-10	1.3367	0.418679	up	-0.0983138	-0.510273	-0.576036	0.0754118	-0.0972858	0.068049	0.0348201	0.413023	-0.0348201	0.405828	S1pr2	1100001A16Rik|Edg5|Gpcr13|H218|LPb2|S1P2
94226	0	0	1.61227	0.689089	up	-0.192123	-0.68749	-0.612988	-0.276297	-0.516834	0.195874	0.214366	0.272398	0.284952	0.192123	S1pr5	Edg8|S1P5|lpB4
12581	4.31738e-07	9.73748e-06	1.37527	0.459712	up	-0.143955	-0.548573	-0.646878	-0.358179	0.407881	0.293546	0.184486	0.530826	-0.0362754	0.0362754	Cdkn2d	INK4d|p19|p19INK4d
100503652	9.30142e-07	2.03007e-05	1.33732	0.419344	up	-0.293578	-0.154032	0.0636558	-0.578616	-0.296323	0.131432	0.397677	0.064621	-0.0636558	0.307751	Gm16845
319845	2.43041e-07	5.56699e-06	1.30715	0.386429	up	-0.0111866	-0.258965	-0.147555	-0.607789	-0.0399151	0.0646062	0.431803	0.286129	0.0111871	0.0730062	Bbs9	E130103I17Rik
67484	0	0	1.41725	0.503095	up	-0.0142288	-0.212117	-0.423625	-0.228729	-0.0801907	0.0142288	0.509499	0.787963	0.0966253	0.148268	Eepd1	2310005P05Rik|AI481005
100312949	0.000131343	0.00235456	1.41196	0.497703	up	0	0	0	0	0	0	0	0	1.6305	0.858021	Gm17677	Pate-n|Pate10
258225	1.0542e-05	0.000209416	-1.32393	-0.40483	down	0.120686	0.218877	0.294991	-0.0144787	0.0144782	-0.13952	-0.11282	-1.16745	0.485862	-0.455671	Olfr913	MOR165-10|MOR165-9P
71687	0	0	1.34539	0.428026	up	-0.395007	-0.388306	0.265505	-0.431945	0.00293636	0.546221	-0.0459061	-0.00293541	0.1649	0.531036	Tmem25	0610039J01Rik|AI429491
66113	0	0	1.4658	0.551687	up	-0.096756	-0.355695	-1.17359	-0.257834	0.35093	0.426546	0.396046	0.402904	0.00135803	-0.00135803	Apoa5	1300007O05Rik|Apoav|RAP3
215051	0	0	1.31407	0.39404	up	-0.287934	-0.406885	-0.0299749	-0.181264	-0.209897	0.0299749	0.208334	0.373203	0.170991	0.071743	Bud13	AV305342|D030060M11Rik
235330	1.01606e-05	0.000202482	1.31923	0.399692	up	-0.430483	-0.65778	0.25986	0.00773621	-0.233443	0.128768	0.373088	-0.00773621	-0.0080986	0.458329	Ttc12	E330017O07Rik
56380	3.4639e-12	1.08475e-10	1.31023	0.389817	up	-0.29927	-0.163929	-0.318867	-0.659014	0.00444222	0.0819282	-0.00444126	0.0350189	0.34251	0.0574322	Arid3b	Bdp|Dri2
16949	1.57678e-11	4.75317e-10	1.42267	0.508602	up	-0.0160837	-0.270052	-0.462505	-0.037117	0.0160842	0.474135	0.178336	0.572382	-0.0453849	0.593869	Loxl1	Loxl
102657	0	0	-1.46564	-0.551533	down	0.557978	0.288333	0.0277472	0.427853	-0.0120158	-0.17705	-0.444963	-0.313372	0.0120153	-0.544404	Cd276	6030411F23Rik|AU016588|B7RP-2|B7h3
208080	1.14115e-05	0.00022579	1.84967	0.887268	up	-0.475466	-0.343376	-0.106145	-0.265719	-0.548121	0.603581	0.714778	0.708727	0.106145	0.564283	Ubap1l	Gm514
404194	0.00270083	0.0406344	-1.89889	-0.925155	down	-0.0046165	0.0046165	0.856558	1.11202	0.704088	-0.496726	-0.299799	-0.680103	-0.70054	0.224058	Gfral	AY457637|Gral
20616	0	0	-1.33101	-0.412524	down	0.0576487	0.101844	0.359361	0.0209951	-0.0209961	-0.218566	-0.361258	-0.645497	0.392697	-0.711145	Snap91	91kDa|AP180|F1-20|mKIAA0656
26432	3.85393e-08	9.40524e-07	1.4801	0.565691	up	-0.412265	-0.0727177	-0.474533	-0.3048	-0.420552	0.0727181	0.382916	0.102949	0.168248	0.416757	Plod2	D530025C14Rik|LH2|Plod-2
272636	8.96333e-05	0.00163619	1.3346	0.416403	up	-1.02918	-0.0381632	0.0207505	-0.366064	-0.0634203	-0.02075	0.0333118	0.219118	0.134328	0.239928	Esyt3	D930024E11|D9Ertd280e|Fam62c|mKIAA4186
67722	0	0	-1.46688	-0.552747	down	0.224991	0.0642986	0.61319	0.466185	-0.0111628	-0.517555	-0.462509	0.0111618	-0.132437	-0.304894	Actl11	4921517D21Rik
16779	0	0	1.46625	0.552126	up	-0.251195	-0.391615	-0.0782814	-0.206131	-0.0925341	0.0782824	0.565136	0.238972	0.101658	0.756827	Lamb2	AW211941|Lamb-2|Lams|npht
64009	0	0	1.3367	0.41868	up	-0.243203	-0.0840197	-0.176806	-0.231895	-0.0139942	0.0681171	0.532442	0.35666	0.0139942	0.37227	Syne1	8B|A330049M09Rik|BE692247|C130039F11Rik|CPG2|KASH1|Myne1|mKIAA1756|myne-1
215819	0	0	-1.39605	-0.481354	down	0.268279	0.359725	-0.00508881	0.153188	0.22682	-0.786312	-0.422711	0.00508976	-0.116594	-0.0833178	Nhsl1	5730409E15Rik|A630035H13Rik|A730096F01|BC013565|D10Bwg0940e|mKIAA1357
327747	0.000664117	0.0109057	2.66692	1.41517	up	-0.291727	-1.45242	-3.07758	0.0700233	-0.627416	0.408809	0.413091	-0.00283647	0.874847	0.00283647	Mettl24	9030224M15Rik
103268	8.88178e-16	3.28337e-14	1.35977	0.443368	up	-0.206257	-0.65018	-0.216564	-0.264478	0.29055	0.0547504	0.164514	0.690451	-0.0547509	0.314945	Cep57l1	2410017P07Rik|4930484D11Rik|AI607327|cep57R
73390	4.00934e-05	0.000754468	1.38612	0.471057	up	-0.0290618	-0.00266838	-0.421581	-0.0172548	-0.197295	0.0753703	0.316352	1.12255	0.00266838	0.170488	Msl3l2	1700060H10Rik
71279	0	0	1.53832	0.62136	up	0.035903	-0.18321	-0.760726	-0.0878906	-0.720757	0.497751	0.162079	0.303673	-0.0359039	0.46252	Slc29a3	4933435C21Rik|AW987637|Ent3
71361	0	0	1.33065	0.412136	up	-0.253255	-0.121763	-0.806573	-0.23164	0.038969	0.376308	-0.038969	0.178902	0.0457315	0.124447	Aifm2	5430437E11Rik|Amid|D730001I10Rik|PRG3
56200	0	0	-1.34444	-0.427006	down	0.449524	0.301385	0.103253	0.286319	-0.000859261	-0.10861	0.000859261	-0.264792	-0.107362	-0.515501	Ddx21	AI255159|AL022742|D10Ertd645e|D10Wsu42e
71733	1.00117e-08	2.56082e-07	1.3111	0.390776	up	0.319644	-0.183336	-0.135185	-0.0356727	-0.168048	0.550693	-0.0299869	0.424109	0.0299873	0.776478	Susd2	1200011D11Rik
12833	0	0	1.30282	0.381636	up	-0.155066	0.00481129	-0.208357	-0.221117	-0.0856056	0.0564051	0.274907	0.272923	-0.00481129	0.643422	Col6a1	AI747156|Col6a-1
20513	0.0011104	0.0176632	-1.51005	-0.594597	down	0.350806	0.149472	0.915403	0.256876	-0.0255256	-0.148561	-0.750841	-0.388593	0.025526	-0.0634837	Slc1a6	EAAT4
246086	0	0	-1.46732	-0.553186	down	0.772658	0.639791	-0.0401659	-0.00923443	1.59242	0.00923443	-0.0334702	0.785551	-0.13436	-0.437419	Onecut3	OC-3|Oc3
17873	2.22045e-16	8.44581e-15	-1.40526	-0.49084	down	0.016438	0.542086	-0.016438	0.0747957	1.7847	-0.11126	1.20905	-0.245224	-0.826973	-0.0782108	Gadd45b	AI323528|Myd118
102635315	2.48625e-05	0.000475738	-1.49268	-0.577907	down	0.286156	-0.0165553	0.601896	0.740663	0.0165553	-0.180419	-0.839102	-0.367504	0.153169	-0.0269642	Gm32687
108167777	0.00113787	0.0180764	-1.30074	-0.379332	down	0.00787211	-0.00787163	0.287122	0.369622	0.337491	-0.0979705	-0.431083	-0.163549	0.1064	-0.31622	Gm46195
52468	0	0	1.33079	0.412282	up	-0.0496263	-0.10444	-0.459785	-0.163584	0.265244	-0.00846004	0.483278	0.586251	0.008461	0.47969	Ctdsp2	AI586070|D10Ertd73e|OS-4|OS4|SCP2
11567	6.35479e-07	1.40911e-05	1.75449	0.811052	up	-1.27361	-0.576745	-0.0687575	-0.173884	-0.304283	0.332846	0.529773	0.068758	0.397864	0.328741	Avil	Advil|DOC6
17299	0	0	-1.38015	-0.464825	down	0.0918675	0.15939	0.335898	0.198625	-0.0464296	-0.427742	-0.286034	-0.524511	0.0464306	-0.392919	Mettl1	2810012D02Rik
216441	0	0	1.67003	0.739878	up	-0.127546	-0.244308	0.0441251	-0.0565057	-0.397434	1.05153	1.63503	0.161344	0.113945	-0.0441246	Slc26a10	C78409|D630010I07
52666	1.1251e-10	3.23921e-09	1.35462	0.437884	up	-0.55207	-0.171276	0.220175	-0.597248	-0.269346	0.0699415	0.282108	-0.0440702	0.0440702	0.467606	Arhgef25	2410008H17Rik|D10Ertd610e|GEFT
22271	6.31728e-07	1.40203e-05	-1.35782	-0.441297	down	0.575769	0.00982094	-0.00982094	0.399625	0.0848022	-0.323455	-0.354301	-0.0946984	0.174938	-0.548771	Upp1	AI325217|UPase|UdRPase|Up|Upp
237758	0.000178033	0.00314643	1.30975	0.389294	up	-0.22239	-0.27704	-0.354889	-0.320737	0.103447	0.37029	0.457766	0.0468049	0.0250149	-0.0250149	Zfp454	B230342N19
171212	2.22045e-16	8.44581e-15	1.3657	0.449638	up	-0.0318923	-0.269409	-0.546052	-0.199774	0.21207	0.445189	0.569766	0.0318928	-0.0337133	0.399998	Galnt10	AU018154|C330012K04Rik|GalNAc-T10|GalNAc-T9|Galnt9|ppGaNTase
216829	0.000125689	0.00226132	1.37155	0.455806	up	-0.316634	-0.462826	-0.00681353	-0.77046	0.607063	0.441045	0.557569	0.00681353	-0.0406499	0.364584	Mmgt2	AI852046
53624	8.39139e-10	2.28681e-08	2.15406	1.10706	up	-0.061873	-1.36007	-0.955586	-0.98963	1.14301	0.0618734	1.0904	0.811979	-0.0619497	1.40885	Cldn7
71522	0	0	1.45177	0.537815	up	-0.504142	-0.578968	-0.617204	-0.396841	0.410268	0.595715	0.0874243	0.319051	-0.060318	0.060318	Ggt6	9030405D14Rik|AI427679|AW490214
193034	5.75503e-08	1.38287e-06	2.03933	1.0281	up	-0.400476	-0.397669	-0.0311546	-0.927695	-0.380021	1.24117	0.46784	0.0311542	0.95006	0.313241	Trpv1	OTRPC1|TRPV1alpha|TRPV1beta|VR-1|Vr1
259010	0.000208518	0.00365675	2.07101	1.05034	up	-0.00337553	-1.486	0.00337577	-0.571236	-0.4386	-0.0398059	0.66902	0.548549	0.634819	0.943264	Olfr393	MOR135-7
97761	0	0	1.32419	0.405111	up	-0.483027	-0.278138	-0.339006	-0.178202	0.257551	0.64379	0.278244	-0.00506306	0.0826979	0.0050621	Sgsm2	D630003G22Rik|R74628|Rutbc1|mKIAA0397
100042498	0	0	-1.43115	-0.517174	down	0.315678	0.309446	0.570906	0.232522	-0.0106506	-0.405246	-0.411822	0.0106506	-0.032093	-0.329456	Mir22hg	2210403K04Rik|mir-22
100216539	0.00250216	0.0378276	1.44564	0.531704	up	0	0	0	0	0	0	1.90571	0.752813	0	0	Snord4a
216974	3.33067e-16	1.26303e-14	-1.42114	-0.507053	down	0.194962	0.24637	-0.0961437	0.489762	0.00872612	-0.381967	-0.588893	-0.00872517	0.616054	-1.32806	Proca1	4933404M19Rik
54141	7.86653e-05	0.00143913	-1.48028	-0.565867	down	-0.0268459	0.0268459	0.676275	0.477579	0.184546	-0.290191	-0.1928	-0.902749	0.325664	-0.430858	Spag5	AI874642|D11Bhm180e|Deepest|MAP126|Mastrin|S17
71956	0	0	1.42596	0.511935	up	-0.0612125	-0.325842	-0.0245867	-0.250817	-0.178911	0.608225	0.389932	0.0245857	0.285647	0.409917	Rnf135	0610037N03Rik|2410006N06Rik
71388	1.0702e-05	0.000212257	1.59098	0.669914	up	-0.840131	-0.312767	-0.444337	0.0241189	-0.17582	-0.0241189	0.694761	0.310053	0.449299	0.170639	5530401A14Rik
12643	0	0	1.85237	0.889374	up	-0.931824	-0.204409	-0.643699	-0.0288329	-0.23557	0.95055	0.0288324	0.743836	0.0659008	0.613416	Chad	SLRR4A
13394	3.32238e-09	8.73962e-08	1.68434	0.752187	up	-0.196267	-0.129549	-0.277607	0.0367494	-0.604106	0.274809	0.813963	0.264892	-0.0367489	1.27324	Dlx4	Dlx-4|Dlx7
12775	0.00264848	0.0399189	1.38216	0.46692	up	-0.156383	-0.213982	0.384841	-0.794633	-0.492073	0.0062108	0.909024	0.132507	0.0208373	-0.00621033	Ccr7	CC-CKR-7|CCR-7|CD197|Cdw197|Cmkbr7|EBI1|Ebi1h
70843	0.00147656	0.0230188	-1.44034	-0.526413	down	-0.0134406	0.503939	0.355881	0.32755	0.0134401	-0.487992	-0.737466	-0.250949	0.374347	-0.342633	Krt28	4733401L19Rik|Krt25d
670482	0.000567181	0.00940534	1.45479	0.54081	up	0	0	0	0	0	0	0.320743	1.33778	1.04553	0	Gm11554
666331	0.00092758	0.014955	1.45479	0.54081	up	0	0	0	0	0	0	1.90571	0.752813	0.0455332	0	LOC666331
268490	0	0	-1.31057	-0.39019	down	0.357931	0.458081	0.490214	0.0456495	-0.0456505	-0.111527	-0.330422	-0.0761261	0.265483	-0.392133	Lsm12	1110032E16Rik|1110059P07|2600001B17Rik
70894	8.34266e-07	1.83201e-05	-2.64891	-1.4054	down	0.883518	-0.0275366	1.26551	0.195856	0.267138	-1.19914	0.0275366	-0.125356	-2.05503	-1.09054	Efcab3	4921510J17Rik
77097	0	0	-1.33829	-0.420393	down	0.0661125	0.00627804	0.482513	0.303036	-0.00627804	-0.324441	-0.370584	-0.349661	0.229203	-0.434819	Tanc2	3526402J09Rik|5730590C14Rik
20682	0	0	-1.42992	-0.515931	down	0.209195	0.0431328	0.21724	0.0194464	0.253681	-0.549496	-0.639276	-0.0194454	-0.444144	-0.184596	Sox9	2010306G03Rik|AV220920|mKIAA4243
19157	0	0	1.32688	0.408042	up	-0.262956	-0.370134	-0.093461	-0.322687	0.183307	-0.041894	0.0418949	0.570503	0.242699	0.361075	Cyth1	CLM1|CTH-1|CYTIP|Pscd1
12418	0	0	-1.35761	-0.441073	down	0.197762	0.261335	0.616544	0.170491	-0.0357704	-0.468434	-0.335854	-0.137153	-0.0893354	0.0357704	Cbx4	MPc2|PC2
170758	4.44089e-14	1.52442e-12	2.50398	1.32422	up	-1.35718	-1.4406	0.038609	-0.638218	-1.10791	0.914157	0.4001	0.0471826	-0.0386085	0.792988	Rac3	Rac1B
14245	0	0	1.3645	0.448369	up	-0.181071	-0.357724	-0.210934	-0.368066	0.962108	-0.0277281	0.739841	0.835579	0.0277271	0.510739	Lpin1	4631420P06|Kiaa0188|Lipin1|fld|mKIAA0188
114712	0.000514088	0.00859335	-2.63534	-1.39799	down	1.14342	-0.0172725	1.70914	1.26006	0.129658	-0.156045	-0.736725	0.0172722	-0.426973	-1.46248	Ferd3l	Mnato3|N-twist|Nato|Nato3|Ntwist|Ptfb|bHLHa31|fer3
73991	1.827e-06	3.88237e-05	1.3635	0.447316	up	0.0461502	-0.515421	-0.353624	-0.646039	-0.152412	0.0182314	0.400413	0.101679	-0.0182309	0.113142	Atl1	4930435M24Rik|Adfsp|Fsp1|Spg3|Spg3a
70481	0.000654191	0.0107554	1.46025	0.546216	up	0.15823	0.0217862	-0.370198	-0.690237	-1.25275	-0.0238771	0.15033	0.0369654	-0.0217867	0.456282	Pnma1	5730402C15Rik
654309	0	0	-1.6447	-0.717826	down	0.0296822	-0.0265365	1.15565	0.0265365	0.0653653	-0.376141	-0.84315	-0.776792	0.414553	-0.756904	Nrp
109181	1.15175e-12	3.66185e-11	-1.30033	-0.378878	down	0.268105	0.240592	0.405275	0.0892868	0.016592	-0.016593	-0.504348	-0.200149	-0.136553	-0.0168982	Trip11	2610511G22Rik|3110031G15Rik|6030460N08Rik|AI450776|GMAP-210|TRIP230
21432	0.0019599	0.0300663	1.72274	0.784708	up	-0.380127	-0.66635	-0.335241	-1.43341	0.25381	0.0208478	0.855205	-0.0208473	0.434144	0.0728655	Tcl1	Tcl1a
78801	0.000304197	0.00524268	-1.34558	-0.428233	down	0.0162101	0.84926	-0.0162096	0.810919	0.0567184	-0.190145	0.0809236	-0.0672932	-0.133146	-0.114606	Ak7	4930502N02Rik|AK 7
353504	0	0	2.19447	1.13388	up	-1.01076	-0.505867	-0.674987	-1.39846	1.03398	0.00172329	0.965364	0.565831	-0.00172377	1.58209	Dio3os	AW556460|Dio3as
74190	4.47198e-13	1.45894e-11	1.55891	0.640535	up	-0.36837	-0.409598	-0.068141	-0.868173	-0.260758	0.342507	0.478034	0.0869813	0.0681405	0.251971	Exoc3l4	1200009I06Rik|1600013K19Rik
21928	0	0	-1.33553	-0.417409	down	0.227009	0.040247	0.265342	0.0932188	0.00702763	-0.474724	-0.385553	-0.00702858	-0.330515	-0.25638	Tnfaip2	B94|Exoc3l3|M-sec|Tnfip2|tnfb94
70435	0	0	1.84952	0.887149	up	-0.00999737	-0.114476	-0.327921	0.00999737	-0.101232	0.346011	2.4633	0.308973	-0.0309381	0.804774	Inf2	2610204M08Rik|AA589465|AW125550|EG629699
319545	0	0	-1.32005	-0.400591	down	0.117833	0.190632	0.467937	-0.0141535	0.0141525	-0.318474	-0.315596	-0.437283	0.398684	-0.553884	D430020J02Rik
19276	0	0	-1.30965	-0.389184	down	0.0395927	0.0943461	0.490583	0.270585	-0.0395927	-0.445098	-0.376653	-0.0911865	0.110775	-0.288244	Ptprn2	4930425H11Rik|IA2beta|PTP-NP|Phol|mKIAA0387|phogrin
69386	0.00061454	0.0101369	1.39358	0.478799	up	-0.310807	-0.14135	-1.01187	0.0301843	-0.0478587	0.260446	0.287096	-0.0301843	0.255055	0.139875	Hist1h4h	1700024H08Rik
195208	0	0	1.30271	0.381513	up	-0.0270739	-0.224785	-0.0805006	-0.203028	0.488123	0.0270748	0.438355	0.407655	-0.0380735	1.02529	Dcdc2a	AW492955|Dcdc2|RU2
20709	0.000292786	0.00505298	-2.18523	-1.12779	down	0.00764608	0.759491	1.23592	0.724877	0.22835	-1.20936	-0.790037	-0.440429	-0.235172	-0.00764608	Serpinb9f	BC052216|NK21|NK21L1|Spi13|ovalbumin
102640991	5.48603e-10	1.5216e-08	1.6074	0.684729	up	0.00994158	-0.00994158	-1.19526	-0.22312	-0.370388	0.237848	0.965444	0.178085	-0.0711432	0.324646	Gm16984
102633805	0.000640692	0.0105543	-1.35483	-0.438111	down	0.532987	0.074213	0.416453	0.218971	-0.0300193	-0.208701	-0.522866	0.0300193	-0.207331	-0.0690727	Gm26688	Tfap2a-as1
70930	0	0	-1.37445	-0.458853	down	0.327229	0.291846	0.331187	0.308557	-0.0290937	-0.150255	-0.329414	-0.284723	0.0290937	-0.32924	Nol8	4921532D18Rik|5730412B09Rik
435366	0.00206952	0.0315734	-1.42277	-0.508706	down	0.0133038	0.0193901	0.181875	0.230105	0.524263	-0.773711	-0.121414	-0.319295	-0.346871	-0.0133042	Platr25	EG435366|Gm5665
72948	5.1628e-11	1.51786e-09	1.34535	0.427985	up	-0.0360637	-0.135302	-0.716145	-0.160254	0.331135	0.351246	0.565186	0.506864	0.0247369	-0.0247369	Tppp	2900041A09Rik|AI849835
12867	0	0	-1.4599	-0.54587	down	0.984266	0.747774	0.00299072	0.720183	-0.0392151	-0.00299072	-0.0975141	0.0882254	-0.0240183	-0.277052	Cox7c	COXVIIc|Cox7c1
19012	0	0	1.37197	0.456251	up	-0.209079	-0.327163	-0.448651	-0.349628	0.0296431	0.45367	0.0559311	0.131615	-0.0296431	0.364803	Plpp1	Hic53|Hpic53|LPP-1|LPP1|PAP-2a|PAP2-alpha|PAP2a|Ppap2a|mPAP
100041530	2.06087e-05	0.000398308	-1.34624	-0.428938	down	0.180031	0.0506468	0.566005	0.18394	-0.0506468	-0.427804	-0.378225	-0.260517	0.236156	-0.384323	Gm10409	EG666890|Gm8348
100040852	0.00238233	0.0360597	1.31083	0.390477	up	0.223256	-0.364858	-0.826577	-0.115434	0.0115547	0.0307059	-0.0115547	0.512146	-0.0475764	0.396605	Gm3002
108978	4.15515e-07	9.39704e-06	-1.55794	-0.639638	down	0.305183	0.379962	0.0837822	0.122702	-0.0362654	-0.510498	-1.15419	-0.22874	0.0362654	-0.485665	4930555G01Rik
100042415	0.00177656	0.0274051	-1.35365	-0.436854	down	0.260021	0.192438	0.415727	0.398831	-0.0283628	-0.258562	-0.231559	-0.35962	0.0283623	-0.124238	Mnd1-ps	Gm3833
218756	0	0	-1.38844	-0.473466	down	0.498577	0.43044	0.197327	-0.0302267	0.600533	-0.122404	-0.147603	-0.0413265	0.0302277	-0.389575	Slc4a7	E430014N10Rik|NBC3|NBCn1|NBCn1-G
69156	0	0	-1.52079	-0.604823	down	0.572999	0.477971	-0.113755	0.499478	0.113755	-0.509806	-0.197599	-0.586967	0.401698	-0.580994	Comtd1	1810030M08Rik|MT773
319476	0	0	2.33948	1.22619	up	-0.447899	-0.324809	-0.061532	-0.263213	-0.398773	0.642473	1.40986	1.02319	0.061532	1.49767	Lrtm1	A930016D02Rik
432839	0.000101656	0.00183953	3.54592	1.82616	up	-0.674191	-1.87508	0.0170583	-1.72748	-1.00988	0.833699	0.767592	1.19966	1.07734	-0.0170581	Gprin2	C130040D06Rik|C230073P13|Gm286|mKIAA0514
100041231	0	0	-1.33015	-0.411589	down	0.17639	0.11125	0.168041	0.00528622	-0.0383406	0.347958	-0.877108	-0.367907	-0.00528622	-0.732975	Gm3219
218921	0	0	-1.60082	-0.678816	down	0.0122342	0.198545	0.294029	-0.0202484	0.287627	-0.776591	-0.85934	-0.0122342	0.317538	-1.29126	4930474N05Rik
20387	0	0	2.05985	1.04254	up	-0.286166	-0.326004	-0.251669	-0.244594	-0.253073	1.09054	0.861434	0.244594	0.508603	1.14602	Sftpa1	SP-A|Sftp-1|Sftp1
75288	0.000393546	0.00671769	-1.30988	-0.389438	down	-0.0022192	0.204259	0.869094	0.165421	0.00221872	-0.212901	-0.471653	-0.0318055	0.310471	-0.302526	Slc35f4	4930550L21Rik
268739	0	0	1.41136	0.497087	up	-0.151381	-0.454356	-0.00899029	-0.179499	0.00899029	-0.0260859	0.985588	0.0865459	0.152443	0.501706	Arhgef40	E130112L23Rik|Gm669|Solo
219094	0	0	1.39655	0.481868	up	-0.0251141	-0.0375519	-0.48401	-0.0545864	0.225638	-0.00158119	0.694166	0.78791	0.00158215	0.551638	Khnyn	6330555F21|9130227C08Rik|AI605259|Kiaa0323|mKIAA0323
75339	0	0	-1.36945	-0.453598	down	0.216419	0.139054	0.467459	0.152057	-0.0359859	-0.201943	-0.300707	-0.51952	0.0359869	-0.342803	Mphosph8	1500035L22Rik|4930548G07Rik|AU040635
29820	4.21885e-15	1.51478e-13	-1.38247	-0.467248	down	0.0552349	0.406371	-0.00703239	0.282701	0.0984793	-0.646524	-0.118996	0.00703239	-0.452539	-0.289462	Tnfrsf19	AL023044|AW123854|TAJ|TAJ-ALPHA|TRADE|Troy
668253	0	0	1.37799	0.46257	up	-0.24872	-0.238214	-0.183063	-0.20015	0.741743	0.816801	0.857642	0.0551863	-0.0551863	0.510002	Dleu2	1810047A16Rik|4932411A06Rik|7730401J12Rik|AI197277|AI788824|Alt1|Gm9069|Leu2
67179	0	0	-1.43274	-0.518778	down	0.00504208	0.232989	0.713298	0.392506	-0.00504303	-0.125577	-0.240269	-0.594728	0.429141	-0.723662	Ccdc25	2610528H13Rik|NSrp70
239167	0.00113855	0.0180764	1.51773	0.601916	up	-0.283801	-0.507918	-0.146817	-0.501208	-0.403761	0.295428	0.23941	0.146817	0.240854	0.243564	Synb	D930020E02Rik|syncytin-B
20410	0	0	1.35572	0.43906	up	-0.400494	-0.569385	-0.105917	-0.674153	0.608376	0.128225	0.0728989	0.316783	-0.0728998	0.608722	Sorbs3	SCAM-1|SH3P3|Sh3d4|vinexin-g
328440	3.11975e-06	6.48068e-05	2.34562	1.22997	up	-1.55082	-0.429809	-0.444528	-2.01914	0.242779	-0.0279953	0.291506	0.0279953	0.541758	1.11507	Npm2
100303751	2.46111e-06	5.15533e-05	-3.00713	-1.58839	down	0.487365	0.326673	0.972163	0.571581	0.999672	-0.326673	-1.12975	-1.69768	-0.66799	-0.762393	Snora31	MBI-161
100502987	0	0	-1.364	-0.447846	down	0.0215378	0.173536	0.857646	-0.0215387	0.0746584	-0.429807	-0.486936	-0.354066	0.40257	-0.265153	Gm17066
65100	0.000574396	0.00951237	1.72178	0.783902	up	-0.228584	-0.389276	-1.1223	-0.919301	0.0091939	0.378842	-0.00919342	0.323341	0.452562	0.123694	Zic5	1700049L20Rik|Opr
67434	0	0	1.33322	0.414913	up	-0.15297	-0.176035	-0.615773	-0.192583	0.143188	0.0294647	0.267303	0.652416	-0.0294647	0.160672	Ankrd33b	0610012A05Rik|3021401C12Rik|5730557B15Rik
102465888	2.68861e-08	6.65891e-07	-4.04639	-2.01664	down	0.527972	0.0302451	1.09369	0.796612	0.30776	-0.656015	-0.0302451	-3.25788	-0.124882	-3.25788	Mir8097	Gm27497|mmu-mir-8097
21847	0	0	-1.41711	-0.502947	down	0.376038	0.0903187	0.222885	0.15585	0.0201321	-0.746647	-0.0201321	-0.121807	-0.715271	-0.0456543	Klf10	AI115143|EGR[a]|Egral|Gdnfif|TIEG-1|Tieg|Tieg1|mGIF
100503072	0.00255691	0.0385853	-1.42145	-0.507368	down	0.00228643	-0.00228643	0.0236845	0.295449	0.344669	-0.360372	0.122141	-0.0993385	-1.15307	-0.3824	Gm16291
319613	0	0	1.33796	0.420033	up	-0.0390396	-0.053175	-0.0021019	-0.0654211	0.303507	1.19864	0.828227	0.00210285	-0.0676498	0.282614	Sybu	Golsyn
57248	5.26605e-07	1.1792e-05	1.71549	0.778622	up	-0.156397	-0.630247	-0.363268	-0.589957	0.375971	1.3665	0.6503	-0.00782824	0.00782824	0.512418	Ly6i	AI789751|Ly-6I|Ly-6M
17067	2.31322e-05	0.000446044	1.67436	0.743607	up	-0.541307	-0.549996	-0.797591	-0.621562	0.219865	0.0336971	0.694025	0.59112	-0.0336971	0.142298	Ly6c1	AA682074|AA959465|Ly-6C|Ly-6C1|Ly6c
223650	0	0	-1.33471	-0.416525	down	0.241477	0.180943	0.362918	0.246518	-0.0220051	-0.10466	-0.273172	0.0220051	-0.320199	-0.396749	Eppk1	6230424I18Rik|EPIPL|EPIPL1|EPPK
378937	0.000505572	0.00846799	1.44953	0.535581	up	-0.0235686	-0.265561	-0.0627122	-0.158157	-0.642192	0.447144	0.398314	0.56831	0.0235691	0.0883765	Lrrc24	6430402H13Rik
71939	1.50715e-05	0.000294477	-1.32019	-0.400744	down	-0.0474386	0.0474381	1.15276	0.344831	0.130245	-0.221724	-0.0636873	-0.295517	0.29656	-0.0915155	Apol6	2310076O14Rik
328563	5.12929e-06	0.000104637	2.12309	1.08616	up	-1.38593	0.260736	-0.901129	-0.368826	-1.04354	0.89957	0.0558555	0.598956	-0.0558555	0.493598	Apol11b	A330102K04Rik
100628612	0.00186524	0.0286845	2.00722	1.0052	up	0	0	0	0	0	0	1.90571	2.07474	1.04553	0	Mir5113	mir-5113|mmu-mir-5113|mu-mir-5113
78102	0.000791226	0.0128729	-3.09868	-1.63165	down	0.312054	0.0358851	0.0398295	0.465217	0.0308127	-3.58927	-2.26853	-0.92957	-0.456278	-0.0308127	8430426J06Rik
116939	0	0	1.31238	0.392183	up	-0.0693846	-0.460773	0.147125	-0.521413	0.712219	0.636147	0.0321722	1.17637	-0.0321712	-0.043829	Pnpla3	Adpn
12614	0	0	1.37893	0.463551	up	-0.302877	-0.422866	-0.232617	-0.368885	0.105767	0.603044	-0.0485926	0.227248	0.265983	0.0485935	Celsr1	Adgrc1|Crsh|Scy|crash
76737	0	0	-1.33158	-0.413144	down	0.300804	0.0858812	0.00979424	0.180232	-0.0253916	0.0264549	-0.00979424	-0.725154	-0.175076	-0.630831	Creld2	5730592L21Rik|C85758
69120	4.6725e-06	9.57097e-05	1.34587	0.428534	up	0.0216017	-0.0432301	-0.320572	-0.337189	-0.167602	0.131657	-0.0216017	0.398084	0.721567	0.0659738	1810021B22Rik
546648	1.02782e-07	2.4163e-06	1.69549	0.761705	up	-0.10816	-0.41181	-0.6854	-0.245512	-0.127376	0.645814	0.676091	0.108161	0.137847	0.662354	Klhdc7b	EG546648|Gm306
75459	0.00175399	0.0270736	2.31299	1.20976	up	-0.258425	-1.00408	-0.7371	-0.896675	-0.179076	0.179076	0.86143	0.2935	0.323186	1.31625	Syce3	1700007E06Rik|TSEG-2|TSEG2
12895	0	0	1.49141	0.576673	up	-0.521012	-0.686287	-0.0400896	-0.332468	-0.00431347	0.110663	0.00431252	0.310855	0.404548	0.468819	Cpt1b	Cpt1|Cpt1-m|Cpti|Cpti-m|M-cpti
239652	2.619e-09	6.94784e-08	1.41036	0.496061	up	-0.651022	-0.210424	0.545952	-0.291033	-0.403158	-0.0298419	0.105257	0.375236	0.0298424	0.990129	Zfp641	9930016F01Rik|Znf641
110310	1.27843e-09	3.43527e-08	1.56063	0.642125	up	-0.797336	-0.230108	-0.691049	-0.178198	0.259292	-0.0307121	0.421361	0.0307126	0.369237	0.782629	Krt7	D15Wsu77e|K7|Krt2-7
432995	0	0	-1.41035	-0.496057	down	0.136762	0.0368996	0.153163	-0.00899029	0.783618	-0.368782	0.00899124	-0.632637	-0.0331907	-0.353216	Smim22	EG432995|Gm5480
381033	0	0	1.46588	0.551762	up	-0.347758	-0.53102	-0.132218	-0.133815	0.561985	0.555644	0.622891	0.0145183	-0.0145178	0.997449	Gm1600	Gm1776
17880	0	0	1.72506	0.786646	up	-0.0616603	-0.179025	-0.133017	-0.292591	0.00443172	-0.00443172	1.16825	0.45464	0.458856	1.19406	Myh11	AV071570|SM1|SM2|smMHC
18440	0.000544761	0.00906363	1.51095	0.595452	up	-0.235773	-0.326575	-0.0595956	0.159121	-0.889541	0.0113826	0.432456	0.778359	-0.0113821	0.414083	P2rx6	P2rxl1|P2x6|P2xm
73047	3.06263e-05	0.000581573	1.49999	0.584953	up	-0.177929	-0.165289	-1.35321	-0.576352	0.198579	0.522606	0.168697	0.159257	0.0309906	-0.0309906	Camk2n2	2900075A18Rik
15205	0	0	-1.7764	-0.828953	down	0.300664	0.222461	0.650542	0.198111	-0.052907	-1.15274	-1.00222	-0.466413	0.052906	-0.257423	Hes1	Hry|bHLHb39
22042	0	0	-1.56448	-0.645686	down	0.459451	0.404606	0.0276232	0.272694	0.396265	-0.0276232	-0.333348	-0.42706	-0.557661	-0.3221	Tfrc	2610028K12Rik|CD71|E430033M20Rik|Mtvr1|TFR|TFR1|TR|Trfr|p90
56375	0	0	-1.38507	-0.469959	down	0.0886011	-0.0298252	0.564819	0.411489	0.0298243	-0.426965	-0.266928	-0.205036	0.057188	-0.443149	B4galt4	9130402O08Rik|B4galt-IV|b4Gal-T4|beta4Gal-T4|beta4GalT-IV
56490	0	0	-1.32959	-0.410984	down	0.276553	0.245358	0.37543	0.201669	0.0487804	-0.177135	-0.182791	-0.0487804	-0.0697527	-0.428673	Zbtb20	1300017A20Rik|7330412A13Rik|A930017C21Rik|D16Wsu73e|DPZF|HOF|ODA-8S|Oda8|Zfp288
17470	1.75553e-11	5.26659e-10	1.70421	0.769105	up	0.00371027	-0.568737	-0.761189	-0.355979	-0.0067687	-0.00371075	0.500306	0.550697	0.334721	0.77455	Cd200	Mox2|OX2
12228	1.16231e-10	3.33864e-09	-1.63135	-0.706068	down	0.606626	0.416491	-0.0338001	0.358611	0.530324	-0.8144	0.0278621	-0.0278621	-0.608229	-0.22946	Btg3	ANA|tob5
54720	0	0	-1.42249	-0.508422	down	0.35255	0.0145655	-0.0145645	0.186959	0.106938	0.227944	-0.356964	-0.755911	-0.343951	-0.666779	Rcan1	Adapt78|CALP1L|CSP1|DSC1|Dscr1|MCIP1|RCN1
66931	6.9211e-08	1.65194e-06	1.58282	0.662499	up	-0.22762	-0.0408063	-0.572214	-0.480217	-0.473112	0.744328	0.0408068	0.142279	0.0665507	0.52456	1700010I14Rik
240023	3.23841e-11	9.55465e-10	1.5122	0.596645	up	-0.172689	-0.0536752	-0.0433178	-0.157805	-0.579931	0.522018	0.113554	0.325906	0.97101	0.0433173	Pnldc1	Gm313
626854	9.94749e-12	3.03526e-10	-1.44616	-0.532231	down	0.0554771	0.0458293	0.294817	0.156928	0.199714	-0.13905	-0.435255	-0.0458298	-0.865002	-0.423252	Gm38396
332221	0.000496147	0.00833246	2.21455	1.14702	up	0.023237	-0.80042	-0.796475	-0.277978	-2.23845	0.230732	0.676524	0.234125	0.526845	-0.023237	Zscan10	BC068284|Zfp206|Zkscan10|Znf206
73474	2.10942e-15	7.65087e-14	-2.52769	-1.33782	down	-0.0431299	0.771087	1.20518	0.215527	0.189464	-1.61561	-0.533329	0.0431304	-0.664148	-1.58101	Snhg9	1700072N11Rik
106707	4.44089e-16	1.66384e-14	1.43262	0.518652	up	0.0207906	-0.0207906	-0.203747	-0.570917	-0.350819	0.341335	0.221135	0.335464	-0.037396	0.607238	Rpusd1	2310051D06Rik|AU019540|Rlucl
474156	0	0	-2.94392	-1.55774	down	7.49424	7.69133	0	0	0	0	7.39688	0	0	0	Zbtb9	3930402F13Rik
17691	0	0	-1.81765	-0.862072	down	-0.0258341	0.0728712	0.172554	0.0258331	0.367303	-0.11171	0.219031	-1.04387	-1.17546	-1.58563	Sik1	Hrt-20|Msk|Sik|Sik-1|Snf1lk
80880	0	0	1.32049	0.401078	up	-0.189924	-0.0660019	-0.11071	-0.249894	0.0102034	0.24469	0.299074	0.0401793	-0.0102034	0.825321	Kank3	0610013D04Rik|Ankrd47|D17Ertd288e|NG28
15002	3.45626e-10	9.68295e-09	1.38505	0.469939	up	-0.487724	-0.354685	-0.358354	-0.17328	0.0552797	0.126862	-0.0552793	0.165286	0.155384	0.638678	H2-Ob	A-beta-2|A-beta2|H-2Ab|H-2I|H-2Ob|H2-Ab|H2-Ab2|H2-IAb2|Ob
68763	0	0	-1.43761	-0.523673	down	0.294728	0.363536	0.436776	0.32667	0.0657263	-0.553807	-0.165081	-0.0657272	-0.131162	-0.215151	1110038B12Rik	0610009C20Rik|0910001G04Rik
51793	7.03881e-13	2.27555e-11	1.38858	0.473614	up	-0.0869508	-0.511624	-0.67874	-0.227997	-0.00996971	0.0956283	0.319397	0.00996971	0.15608	0.271713	Ddah2	1110003M04Rik|AU019324|AW413173|DDAH-2|DDAHII|Ddah|G6a|NG30
16988	8.15537e-12	2.49758e-10	-1.54174	-0.624561	down	0.157292	0.10482	0.0750804	0.0155749	0.103851	-0.0155749	-0.0178723	-0.944404	-1.17524	-0.513092	Lst1	B144
15018	0	0	1.3405	0.422774	up	-0.106947	-0.283155	-0.366447	-0.279755	0.00844002	0.0559072	0.0749178	0.434306	-0.00843906	0.529313	H2-Q7	H-2Q7|Ped|Q9|Qa-2|Qa-7|Qa7
240084	0	0	1.52957	0.613123	up	-0.544598	-0.782599	-0.024271	-0.41342	-0.00950527	0.206831	0.321397	0.0564919	0.00950527	0.696997	Cchcr1	Hcr
433102	0.00322934	0.0480079	-3.30556	-1.72489	down	0.4764	0.315708	0.260759	0.423112	0.140711	-2.04642	-0.140711	-2.04642	-2.00088	-0.773358	Sfta2	EG433102
630294	0.00046183	0.00778753	-1.93389	-0.951505	down	0.386929	0.998826	-0.0917466	0.877962	0.166717	-0.690143	0.0917463	-0.122547	-1.03146	-0.666431	Gm7030	EG630294|H2-t9
675325	0	0	1.40714	0.492771	up	-0.0111723	-0.385975	-0.122815	-0.314616	-0.292756	0.0111723	0.0742054	0.636451	0.0265875	0.588103	2410017I17Rik
14990	0.0010115	0.0162452	1.56838	0.649274	up	-0.675834	-0.543745	0.268396	-0.963587	-0.0713568	0.422162	0.51441	0.323669	-0.00337029	0.00337029	H2-M2	H-2M2|Thy19.4
14913	1.57928e-08	3.97845e-07	-1.37692	-0.461443	down	0.00459528	0.20524	-0.00459528	0.0888109	0.580229	-0.229774	-0.789393	-0.389033	0.269816	-0.294551	Guca1a	GC-A|Gcap1|Guca1|mGCAP1
381104	4.44089e-16	1.66384e-14	1.7449	0.803143	up	-0.395931	-0.668882	-0.536609	-0.114109	-0.806331	0.114109	0.560088	0.21716	0.133918	0.46858	Prickle4	Gm939
83433	1.4805e-05	0.000289723	1.75564	0.811993	up	-1.47061	-0.884311	-0.0618606	-0.262794	0.0346527	-0.0346527	0.0963211	0.461332	0.43691	0.455138	Trem2	TREM-2|Trem2a|Trem2b|Trem2c
63993	0.00120343	0.0190219	-1.3046	-0.383608	down	0.173724	0.426184	0.482836	0.00597763	-0.00597811	-0.800797	-0.283143	-0.0753498	0.37726	-0.0532646	Slc5a7	CHT1
66968	0	0	1.30994	0.389501	up	-0.111305	-0.196351	-0.976884	-0.053256	0.0715141	0.549606	0.00123692	0.106072	0.0255413	-0.00123596	Plin5	2310076L09Rik|AI415325|AW109675|Lsdp5|MLDP|PAT-1
100504425	3.72082e-05	0.000702292	1.53991	0.622842	up	-0.528029	-0.876348	-0.0244074	-0.479438	-0.0919881	0.0244069	0.141164	0.109287	0.482625	0.356513	Gm20219	Tincr
19348	3.40749e-06	7.0491e-05	-1.30483	-0.383865	down	0.260905	0.188572	0.214225	0.0995226	-0.00182676	-0.0854921	0.00182676	-0.0180063	-0.00913334	-1.04712	Kif20a	AA415432|Rab6kifl
93885	1.38707e-06	2.97792e-05	-1.85133	-0.888565	down	0.620575	0.423357	0.492397	0.860069	-0.0146742	-0.678889	-0.674607	-0.325	-0.397276	0.0146742	Pcdhb14	2210006M07Rik|Pcdhb17|PcdhbN
319262	1.63523e-10	4.65957e-09	1.38739	0.472369	up	-0.480431	-0.391873	-0.0796366	-0.571893	0.124485	-0.0403886	0.221861	0.0907416	0.0403886	0.649895	Fchsd1	A030002D08Rik
26384	0	0	1.31132	0.391015	up	-0.258244	-0.270482	-0.275973	-0.326201	0.199054	0.593095	0.227074	-0.0541487	0.0541477	0.203063	Gnpda1	GNPDA|Gnp1|Gnpi|oscillin
381142	1.88438e-08	4.71377e-07	1.66201	0.732927	up	-0.258199	0.00864744	-0.207765	-0.368696	-0.158226	0.96033	0.641355	-0.00864696	0.481111	0.606247	Arl14epl	Gm949
16948	0.00105121	0.0167965	1.36062	0.444268	up	-0.349076	0.0561361	-0.187079	-0.690608	-0.281132	0.15719	0.316073	0.290979	0.0614734	-0.0561366	Lox	AI893619|TSC-160|rrg
240328	0	0	-1.73263	-0.792965	down	0.356312	0.564267	0.534302	0.549087	0.00026989	-0.00026989	-0.654277	-0.482759	-0.0927801	-0.730503	F830016B08Rik	Ifgga4
15531	0	0	1.3517	0.434778	up	-0.000874519	-0.0776186	-0.50491	-0.158246	0.000874519	0.0349693	-0.00987816	0.444073	0.674669	0.289284	Ndst1	1200015G06Rik|HSNST|HSNST 1|Hsst|N-HSST|N-HSST 1|NDST-1|b2b2230Clo
16891	0	0	-1.99887	-0.999182	down	0.615632	0.641434	0.87975	0.686879	0.138762	-0.252299	-0.138762	-0.508128	-0.706996	-0.42727	Lipg	3110013K01Rik|EL|lipase|mEDL
102636262	0	0	1.411	0.49672	up	-0.093461	-0.303884	-0.0022068	-0.309262	-0.394197	0.00220776	0.246811	0.332312	0.307612	0.491646	Gm20544
240479	2.43563e-05	0.000467843	-2.08282	-1.05854	down	0.942045	0.797473	0.572599	0.660952	-0.0113964	-0.596776	-0.828871	-0.337907	0.0113966	-0.578875	Fam69c	B230399E16Rik
225884	0	0	1.36765	0.451698	up	0.0814915	-0.201514	-0.388666	-0.0141745	-0.217956	0.248802	0.0137548	0.857976	-0.0137539	0.41089	Gstp3
108902	0	0	-8.309	-3.05467	down	8.15096	0	7.24515	8.24753	0	0	8.37026	0	0	0	B4gat1	1500032M01Rik|B3gnt1|B3gnt6|BETA3GNT1|iGAT|iGNT
654802	0.000680486	0.0111584	-2.94152	-1.55656	down	1.40043	0.561666	0.0916796	1.59507	0.649703	-0.0916796	-0.479715	-1.80046	-0.754925	-0.357474	1700105P06Rik
619371	9.7502e-07	2.1243e-05	-1.41437	-0.500159	down	-0.00260305	0.283393	0.444367	0.279687	0.00260305	-0.769589	-0.0829039	-0.195058	0.581963	-1.02776	Stxbp3-ps	Munc18c(L)|Stxbp3-1|Stxbp3b
403202	6.19504e-14	2.10918e-12	-1.61779	-0.69402	down	-0.0449262	0.0449257	1.90555	0.665857	0.269727	-0.225092	-0.674528	-0.339755	0.669659	-0.059247	A430093F15Rik	Gm674
76002	0.000259083	0.00449305	-1.8546	-0.891107	down	0.370729	0.577769	1.27771	0.685173	-0.0122657	-0.4235	-0.293687	-0.572111	-0.27939	0.0122654	Ms4a18	5033428B15Rik
258686	0.000521437	0.00871037	3.41041	1.76994	up	-1.80923	-0.969921	-0.11798	-1.86252	-1.55996	0.698661	0.11798	0.742695	0.620378	0.350404	Olfr1467	MOR202-15
14240	0.000117514	0.00211728	-2.50637	-1.3256	down	-0.0515881	0.498691	0.610749	0.310162	0.454025	-0.0154498	-1.93173	-2.49966	0.0154495	-0.374555	Foxb2	Fkh4
225998	0	0	-2.44682	-1.29091	down	-0.0112257	0.0112247	1.38353	0.28545	0.535585	0.58135	-1.67341	-2.01243	-0.231357	-0.914144	Rorb	Nr1f2|RZR-beta|RZRB|Rorbeta|hstp
319924	0	0	-1.34683	-0.429563	down	0.244434	0.0443602	0.710593	0.151462	-0.0443611	-0.171103	-0.760944	-0.0903902	0.295722	-0.31461	Apba1	6430513E09Rik|Lin-10|Mint|Mint1|Urop11|X11|X11alpha
67329	0	0	2.50483	1.32471	up	-1.05874	-1.39586	-1.40123	-0.658654	-0.0265222	0.384702	0.0265226	0.0792465	1.44369	0.148399	1700018L02Rik
76630	0	0	1.64769	0.720445	up	-0.31232	-0.401013	-0.0625544	-0.485163	0.466323	0.703755	1.00297	0.0373154	-0.0373149	1.10078	Stambpl1	1700095N21Rik|8230401J17Rik|ALMalpha|AMSH-FP
15242	0	0	1.36035	0.443981	up	-0.25321	-0.130297	-0.0878925	-0.163696	-0.0165586	0.277262	0.0165596	0.613216	0.385498	0.275715	Hhex	Hex|Hex1|Hhex-rs2|Prh|Prhx
72303	6.6765e-05	0.00123043	1.77431	0.827261	up	0.0091958	-0.339942	-0.329302	-0.324901	0.362577	1.46425	1.51809	-0.00919557	0.561059	-0.0202744	Cyp2c65	2210009K14Rik
100043108	0	0	21.4899	4.42558	up	-1.26326	-1.27194	-1.00497	-0.370991	8.50291	10.3071	8.22277	0.0442157	-0.0442152	8.18984	Cyp2c69	AI098658
83490	0	0	1.43258	0.51862	up	0.0475187	-0.327344	-0.371569	-0.13506	-0.139599	0.244946	0.348749	0.636826	-0.0475197	0.484043	Pik3ap1	1810044J04Rik|BCAP
14218	0	0	1.76791	0.822048	up	-0.243555	-0.397214	-0.382017	-0.208888	0.0202189	0.635291	0.868183	0.63111	-0.0202179	0.784416	Sh3pxd2a	2310014D11Rik|AA589508|AI256723|AI413738|C230050L11|EG329070|Fish|Gm5098|Sh3md1|TSK5|Tks5
13797	6.05573e-05	0.00111902	-1.36466	-0.448541	down	-0.0287533	-0.0369353	1.15142	0.166847	0.484878	-0.828165	0.0287533	-0.102192	0.595093	-0.198732	Emx2	Pdo
333452	0.000982114	0.0158028	-1.35897	-0.442514	down	0	1.0402	0.307175	0	0.865199	0	0	0	0	0	H2al1o	EG333452|Gm5132
68134	0	0	-1.30665	-0.385868	down	0.0260277	0.144146	0.591867	0.166413	-0.0260267	-0.430645	-0.211346	-0.280838	0.28539	-0.389474	Upf3b	5730594O13Rik|AI317193|AW541158|RENT3B|UPF3X
75199	0.000840784	0.0136348	-1.39295	-0.478141	down	0.785851	0	1.60486	0	0	0	0	0	0	0	Rhox2a	4930539I12Rik|Rhox2|Rhox2.1
109904	2.98481e-07	6.79948e-06	-1.69304	-0.759614	down	0.0266438	0.297953	0.385696	-0.0266438	0.711275	-1.02005	-1.08616	0.271907	-0.157456	-0.411381	Mcf2	B230117G22Rik|Dbl|Mcf-2
320247	0.000421333	0.00716754	1.33091	0.412409	up	-0.643865	0.0682125	-0.160327	-0.283316	-0.0810747	-0.0149751	0.304076	0.0149751	0.520933	0.136666	C030023E24Rik
22673	2.87646e-09	7.60664e-08	1.85618	0.892336	up	-0.0587611	-0.172147	-0.204013	-0.931477	-1.03831	0.147665	0.497611	0.0587606	0.487736	0.865203	Zfp185	P1|Znf185
105886298	0	0	-1.38705	-0.472021	down	0.284871	0.394734	-0.0722857	-0.0109472	0.995416	0.283217	-0.53007	0.0109482	-0.13098	-0.401431	Cmc4	Mtcp1nb|p8MTCP1
245522	1.49146e-10	4.26448e-09	1.9523	0.965172	up	-0.00567818	-0.725798	-2.61928	-0.474003	0.285906	0.363235	0.351216	0.00567818	-0.0141916	0.581065	Zc4h2	Gm372|mKIAA1166
406217	6.13185e-07	1.36573e-05	1.97642	0.982891	up	-0.450101	-0.610793	-1.08078	-0.322816	1.18179	1.17643	1.57022	0.0529141	-0.0529146	0.885104	Bex4
17144	0.00214993	0.0327203	2.72775	1.44771	up	-0.167839	-0.454062	-1.06155	0.00126576	-1.36873	1.25151	0.536979	1.70601	-0.00126564	0.694408	Magea8	Mage-a8
170744	6.65609e-08	1.59173e-06	1.38539	0.47029	up	-0.0392804	0.414737	-0.155386	-0.31496	-0.148902	0.622084	0.682611	0.0362058	-0.0362058	0.802964	Tlr8
100041505	0.00320173	0.0476825	-1.35142	-0.434475	down	0	0	1.30717	0	0.865199	0	0	0	0	0	Gm3376	Rbmy1b
